# Supplementary material for: Using global isotopic data to constrain the role of shale gas production in recent increases in atmospheric methane
Source: Sci Rep. 2020 Mar 6;10:4199. doi: 10.1038/s41598-020-61035-w (PMC7060170; doi:10.1038/s41598-020-61035-w)
Supplement: Supplementary file 2 — Supplementary Dataset. [file 41598_2020_61035_MOESM2_ESM.xlsx]

## Sheet: Database
Country	State	Basin	Formation	δ13C-CH4	Reference
Australia		Beetaloo	Velkerri	-40	Faiz et al. (2018)
Canada	British Colombia	Horn River	Horn River Group	-38.1	Norville (2014)
Canada	British Colombia	Horn River	Horn River Group	-37.2	Norville (2014)
Canada	British Colombia	Horn River	Horn River Group	-37	Norville (2014)
Canada	British Colombia	Horn River	Horn River Group	-36.9	Norville (2014)
Canada	British Colombia	Horn River	Horn River Group	-36.9	Norville (2014)
Canada	British Colombia	Horn River	Horn River Group	-36.7	Norville (2014)
Canada	British Colombia	Horn River	Horn River Group	-36.68	Norville (2014)
Canada	British Colombia	Horn River	Horn River Group	-36.63	Norville (2014)
Canada	British Colombia	Horn River	Horn River Group	-36.6	Norville (2014)
Canada	British Colombia	Horn River	Horn River Group	-36.57	Norville (2014)
Canada	British Colombia	Horn River	Horn River Group	-36.5	Norville (2014)
Canada	British Colombia	Horn River	Horn River Group	-36.4	Norville (2014)
Canada	British Colombia	Horn River	Horn River Group	-36.3	Norville (2014)
Canada	British Colombia	Horn River	Horn River Group	-36.2	Norville (2014)
Canada	British Colombia	Horn River	Horn River Group	-36.1	Norville (2014)
Canada	British Colombia	Horn River	Horn River Group	-36.1	Norville (2014)
Canada	British Colombia	Horn River	Horn River Group	-36.1	Norville (2014)
Canada	British Colombia	Horn River	Horn River Group	-36	Norville (2014)
Canada	British Colombia	Horn River	Horn River Group	-36	Norville (2014)
Canada	British Colombia	Horn River	Horn River Group	-35.94	Norville (2014)
Canada	British Colombia	Horn River	Horn River Group	-35.9	Norville (2014)
Canada	British Colombia	Horn River	Horn River Group	-35.9	Norville (2014)
Canada	British Colombia	Horn River	Horn River Group	-35.82	Norville (2014)
Canada	British Colombia	Horn River	Horn River Group	-35.8	Norville (2014)
Canada	British Colombia	Horn River	Horn River Group	-35.8	Norville (2014)
Canada	British Colombia	Horn River	Horn River Group	-35.73	Norville (2014)
Canada	British Colombia	Horn River	Horn River Group	-35.7	Norville (2014)
Canada	British Colombia	Horn River	Horn River Group	-35.7	Norville (2014)
Canada	British Colombia	Horn River	Horn River Group	-35.6	Norville (2014)
Canada	British Colombia	Horn River	Horn River Group	-35.59	Norville (2014)
Canada	British Colombia	Horn River	Horn River Group	-35.56	Norville (2014)
Canada	British Colombia	Horn River	Horn River Group	-35.5	Norville (2014)
Canada	British Colombia	Horn River	Horn River Group	-35.5	Norville (2014)
Canada	British Colombia	Horn River	Horn River Group	-35.4	Norville (2014)
Canada	British Colombia	Horn River	Horn River Group	-35.37	Norville (2014)
Canada	British Colombia	Horn River	Horn River Group	-35.32	Norville (2014)
Canada	British Colombia	Horn River	Horn River Group	-35.2	Norville (2014)
Canada	British Colombia	Horn River	Horn River Group	-35.11	Norville (2014)
Canada	British Colombia	Horn River	Horn River Group	-35.1	Norville (2014)
Canada	British Colombia	Horn River	Horn River Group	-35	Norville (2014)
Canada	British Colombia	Horn River	Horn River Group	-35	Norville (2014)
Canada	British Colombia	Horn River	Horn River Group	-35	Norville (2014)
Canada	British Colombia	Horn River	Horn River Group	-34.95	Norville (2014)
Canada	British Colombia	Horn River	Horn River Group	-34.9	Norville (2014)
Canada	British Colombia	Horn River	Horn River Group	-34.84	Norville (2014)
Canada	British Colombia	Horn River	Horn River Group	-34.82	Norville (2014)
Canada	British Colombia	Horn River	Horn River Group	-34.8	Norville (2014)
Canada	British Colombia	Horn River	Horn River Group	-34.74	Norville (2014)
Canada	British Colombia	Horn River	Horn River Group	-34.7	Norville (2014)
Canada	British Colombia	Horn River	Horn River Group	-34.7	Norville (2014)
Canada	British Colombia	Horn River	Horn River Group	-34.6	Norville (2014)
Canada	British Colombia	Horn River	Horn River Group	-34.6	Norville (2014)
Canada	British Colombia	Horn River	Horn River Group	-34.5	Norville (2014)
Canada	British Colombia	Horn River	Horn River Group	-34.4	Norville (2014)
Canada	British Colombia	Horn River	Horn River Group	-34.3	Norville (2014)
Canada	British Colombia	Horn River	Horn River Group	-34.3	Norville (2014)
Canada	British Colombia	Horn River	Horn River Group	-34.25	Norville (2014)
Canada	British Colombia	Horn River	Horn River Group	-34.2	Norville (2014)
Canada	British Colombia	Horn River	Horn River Group	-34.2	Norville (2014)
Canada	British Colombia	Horn River	Horn River Group	-34.1	Norville (2014)
Canada	British Colombia	Horn River	Horn River Group	-33.9	Norville (2014)
Canada	British Colombia	Horn River	Horn River Group	-33.7	Norville (2014)
Canada	British Colombia	Horn River	Horn River Group	-33.7	Norville (2014)
Canada	British Colombia	Horn River	Horn River Group	-33.6	Norville (2014)
Canada	British Colombia	Horn River	Horn River Group	-33.6	Norville (2014)
Canada	British Colombia	Horn River	Horn River Group	-33.5	Norville (2014)
Canada	British Colombia	Horn River	Horn River Group	-33.2	Norville (2014)
Canada	British Colombia	Horn River	Horn River Group	-33.1	Norville (2014)
Canada	British Colombia	Horn River	Horn River Group	-33.1	Norville (2014)
Canada	British Colombia	Horn River	Horn River Group	-33.1	Norville (2014)
Canada	British Colombia	Horn River	Horn River Group	-33	Norville (2014)
Canada	British Colombia	Horn River	Horn River Group	-32.9	Norville (2014)
Canada	British Colombia	Horn River	Horn River Group	-32.9	Norville (2014)
Canada	British Colombia	Horn River	Horn River Group	-32.2	Norville (2014)
Canada	British Colombia	Horn River	Horn River Group	-32.1	Norville (2014)
Canada	British Colombia	Horn River	Horn River Group	-32	Norville (2014)
Canada	British Colombia	Horn River	Horn River Group	-32	Norville (2014)
Canada	British Colombia	Horn River	Horn River Group	-32	Norville (2014)
Canada	British Colombia	Horn River	Horn River Group	-31.9	Norville (2014)
Canada	British Colombia	Horn River	Horn River Group	-31.81	Norville (2014)
Canada	British Colombia	Horn River	Horn River Group	-31.8	Norville (2014)
Canada	British Colombia	Horn River	Horn River Group	-31.7	Norville (2014)
Canada	British Colombia	Horn River	Horn River Group	-31.5	Norville (2014)
Canada	British Colombia	Horn River	Horn River Group	-31.5	Norville (2014)
Canada	British Colombia	Horn River	Horn River Group	-31.4	Norville (2014)
Canada	British Colombia	Horn River	Horn River Group	-31.4	Norville (2014)
Canada	British Colombia	Horn River	Horn River Group	-31.3	Norville (2014)
Canada	British Colombia	Horn River	Horn River Group	-31.3	Norville (2014)
Canada	British Colombia	Horn River	Horn River Group	-31.2	Norville (2014)
Canada	British Colombia	Horn River	Horn River Group	-31.1	Norville (2014)
Canada	British Colombia	Horn River	Horn River Group	-30.5	Norville (2014)
Canada	British Colombia	Horn River	Horn River Group	-30.5	Norville (2014)
Canada	British Colombia	Horn River	Horn River Group	-26.97	Norville (2014)
Canada	New Brunswik	Maritimes (Montcon sub-basin)	Albert	-35.3	Barton (2018)
Canada	New Brunswik	Maritimes (Montcon sub-basin)	Albert	-34.9	Barton (2018)
Canada	New Brunswik	Maritimes (Montcon sub-basin)	Albert	-34.8	Barton (2018)
Canada	New Brunswik	Maritimes (Montcon sub-basin)	Albert	-32.5	Barton (2018)
Canada	New Brunswik	Maritimes (Montcon sub-basin)	Albert	-31.8	Barton (2018)
Canada	British Colombia	Western Canada Sedimentary Basin	Montney	-41.8	Tilley and Muehlenbachs (2013)
Canada	British Colombia	Western Canada Sedimentary Basin	Horn River Group	-34.5	Tilley and Muehlenbachs (2013)
Canada	British Colombia	Western Canada Sedimentary Basin	Pardonet / Baldonnel	-32.8	Tilley et al. (2011)
Canada	British Colombia	Western Canada Sedimentary Basin	Pardonet / Baldonnel	-32.8	Tilley et al. (2011)
Canada	British Colombia	Western Canada Sedimentary Basin	Pardonet / Baldonnel	-32.6	Tilley et al. (2011)
Canada	British Colombia	Western Canada Sedimentary Basin	Pardonet / Baldonnel	-32.3	Tilley et al. (2011)
Canada	British Colombia	Western Canada Sedimentary Basin	Pardonet / Baldonnel	-32.2	Tilley et al. (2011)
Canada	British Colombia	Western Canada Sedimentary Basin	Horn River Group	-32.1	Tilley and Muehlenbachs (2013)
Canada	British Colombia	Western Canada Sedimentary Basin	Pardonet / Baldonnel	-32	Tilley et al. (2011)
Canada	British Colombia	Western Canada Sedimentary Basin	Pardonet / Baldonnel	-31.9	Tilley et al. (2011)
Canada	British Colombia	Western Canada Sedimentary Basin	Pardonet / Baldonnel	-31.8	Tilley et al. (2011)
Canada	British Colombia	Western Canada Sedimentary Basin	Pardonet / Baldonnel	-31.8	Tilley et al. (2011)
Canada	British Colombia	Western Canada Sedimentary Basin	Pardonet / Baldonnel	-31.6	Tilley et al. (2011)
Canada	British Colombia	Western Canada Sedimentary Basin	Pardonet / Baldonnel	-31.5	Tilley et al. (2011)
Canada	British Colombia	Western Canada Sedimentary Basin	Pardonet / Baldonnel	-31.4	Tilley et al. (2011)
Canada	British Colombia	Western Canada Sedimentary Basin	Horn River Group	-31.3	Tilley and Muehlenbachs (2013)
Canada	British Colombia	Western Canada Sedimentary Basin	Pardonet / Baldonnel	-31.3	Tilley et al. (2011)
Canada	British Colombia	Western Canada Sedimentary Basin	Pardonet / Baldonnel	-31.3	Tilley et al. (2011)
Canada	British Colombia	Western Canada Sedimentary Basin	Horn River Group	-31.2	Tilley and Muehlenbachs (2013)
Canada	British Colombia	Western Canada Sedimentary Basin	Pardonet / Baldonnel	-31.2	Tilley et al. (2011)
Canada	British Colombia	Western Canada Sedimentary Basin	Pardonet / Baldonnel	-31.1	Tilley et al. (2011)
Canada	British Colombia	Western Canada Sedimentary Basin	Pardonet / Baldonnel	-30.9	Tilley et al. (2011)
Canada	British Colombia	Western Canada Sedimentary Basin	Horn River Group	-30.7	Tilley and Muehlenbachs (2013)
Canada	British Colombia	Western Canada Sedimentary Basin	Pardonet / Baldonnel	-30.4	Tilley et al. (2011)
Canada	British Colombia	Western Canada Sedimentary Basin	Pardonet / Baldonnel	-30	Tilley et al. (2011)
Canada	British Colombia	Western Canada Sedimentary Basin	Horn River Group	-27.6	Tilley and Muehlenbachs (2013)
China		Ordos	Yanchang	-53.4	Dai et al. (2016)
China		Ordos	Yanchang	-52.3	Dai et al. (2016)
China		Ordos	Yanchang	-51.18	Chen et al. (2016)
China		Ordos	Yanchang	-51	Dai et al. (2016)
China		Ordos	Yanchang	-51	Dai et al. (2016)
China		Ordos	Yanchang	-50.83	Chen et al. (2016)
China		Ordos	Yanchang	-50.81	Chen et al. (2016)
China		Ordos	Yanchang	-50.14	Chen et al. (2016)
China		Ordos	Yanchang	-49.8	Dai et al. (2016)
China		Ordos	Yanchang	-49.4	Dai et al. (2016)
China		Ordos	Yanchang	-49.1	Dai et al. (2016)
China		Ordos	Yanchang	-48.7	Dai et al. (2016)
China		Ordos	Yanchang	-48.16	Chen et al. (2016)
China		Ordos	Yanchang	-47.8	Dai et al. (2016)
China		Ordos	Yanchang	-47.5	Dai et al. (2016)
China		Ordos	Yanchang	-47.37	Chen et al. (2016)
China		Ordos	Yanchang	-46.6	Dai et al. (2016)
China		Ordos	Yanchang	-46.3	Dai et al. (2016)
China		Ordos	Yanchang	-40.8	Dai et al. (2016)
China		Ordos	Shanxi	-31.5	Wu et al. (2015)
China		Ordos	Shanxi	-30.5	Wu et al. (2015)
China		Sichuan	Wufeng-Longmaxi	-37.3	Dai et al. (2014), Dai et al. (2016), Wu et al. (2017)
China		Sichuan	Wufeng-Longmaxi	-37.3	Zhang et al. (2018); Cao et al. (2018)
China		Sichuan	Wufeng-Longmaxi	-36.9	Dai et al. (2014), Dai et al. (2016)
China		Sichuan	Wufeng-Longmaxi	-36.9	Dai et al. (2014), Dai et al. (2016), Wu et al. (2017); Feng et al. (2018)
China		Sichuan	Wufeng-Longmaxi	-36.8	Cao et al. (2016)
China		Sichuan	Wufeng-Longmaxi	-36.6	Zhang et al. (2018); Cao et al. (2018)
China		Sichuan	Wufeng-Longmaxi	-36.6	Zhang et al. (2018); Cao et al. (2018)
China		Sichuan	Wufeng-Longmaxi	-36.4	Zhang et al. (2018); Cao et al. (2018)
China		Sichuan	Xujiahe	-36.4	Dai et al. (2016)
China		Sichuan	Wufeng-Longmaxi	-36.2	Zhang et al. (2018); Cao et al. (2018)
China		Sichuan	Wufeng-Longmaxi	-36	Zhang et al. (2018); Cao et al. (2018)
China		Sichuan	Wufeng-Longmaxi	-35.8	Feng et al. (2018)
China		Sichuan	Wufeng-Longmaxi	-35.8	Zhang et al. (2018); Cao et al. (2018)
China		Sichuan	Wufeng-Longmaxi	-35.7	Dai et al. (2014), Dai et al. (2016), Wu et al. (2017)
China		Sichuan	Wufeng-Longmaxi	-35.54	Douglas et al. (2017)
China		Sichuan	Wufeng-Longmaxi	-35.5	Dai et al. (2016); Wu et al. (2017)
China		Sichuan	Wufeng-Longmaxi	-35.5	Feng et al. (2018)
China		Sichuan	Wufeng-Longmaxi	-35.5	Feng et al. (2018)
China		Sichuan	Wufeng-Longmaxi	-35.4	Dai et al. (2014), Dai et al. (2016)
China		Sichuan	Wufeng-Longmaxi	-35.2	Zhang et al. (2018); Cao et al. (2018)
China		Sichuan	Wufeng-Longmaxi	-35.2	Zhang et al. (2018); Cao et al. (2018)
China		Sichuan	Wufeng-Longmaxi	-35.1	Dai et al. (2014), Dai et al. (2016); Feng et al. (2018)
China		Sichuan	Wufeng-Longmaxi	-35	Feng et al. (2018)
China		Sichuan	Wufeng-Longmaxi	-35	Shuai et al. (2018)
China		Sichuan	Wufeng-Longmaxi	-34.7	Feng et al. (2018)
China		Sichuan	Wufeng-Longmaxi	-34.7	Zhang et al. (2018); Cao et al. (2018)
China		Sichuan	Wufeng-Longmaxi	-34.6	Feng et al. (2018)
China		Sichuan	Wufeng-Longmaxi	-34.5	Feng et al. (2018)
China		Sichuan	Wufeng-Longmaxi	-34.4	Dai et al. (2016)
China		Sichuan	Wufeng-Longmaxi	-34.4	Feng et al. (2018)
China		Sichuan	Wufeng-Longmaxi	-34.4	Feng et al. (2018)
China		Sichuan	Wufeng-Longmaxi	-34.3	Feng et al. (2018)
China		Sichuan	Wufeng-Longmaxi	-34.3	Feng et al. (2018)
China		Sichuan	Wufeng-Longmaxi	-34.3	Zhang et al. (2018); Cao et al. (2018)
China		Sichuan	Wufeng-Longmaxi	-34.2	Feng et al. (2018)
China		Sichuan	Wufeng-Longmaxi	-34.2	Feng et al. (2018)
China		Sichuan	Wufeng-Longmaxi	-34.1	Feng et al. (2018)
China		Sichuan	Wufeng-Longmaxi	-34	Wu et al. (2017)
China		Sichuan	Wufeng-Longmaxi	-33.8	Dai et al. (2014), Dai et al. (2016); Wu et al. (2017)
China		Sichuan	Wufeng-Longmaxi	-33.2	Dai et al. (2014), Dai et al. (2016), Wu et al. (2017)
China		Sichuan	Wufeng-Longmaxi	-33.02	Douglas et al. (2017)
China		Sichuan	Wufeng-Longmaxi	-32.77	Chen et al. (2019)
China		Sichuan	Wufeng-Longmaxi	-32.7	Zhao et al. (2018)
China		Sichuan	Wufeng-Longmaxi	-32.5	Shuai et al. (2018)
China		Sichuan	Wufeng-Longmaxi	-32.4	Zhao et al. (2018)
China		Sichuan	Wufeng-Longmaxi	-32.2	Dai et al. (2016)
China		Sichuan	Wufeng-Longmaxi	-32.18	Chen et al. (2019)
China		Sichuan	Wufeng-Longmaxi	-32	Dai et al. (2016), Wu et al. (2017)
China		Sichuan	Wufeng-Longmaxi	-31.8	Dai et al. (2016), Wu et al. (2017)
China		Sichuan	Wufeng-Longmaxi	-31.6	Dai et al. (2016)
China		Sichuan	Wufeng-Longmaxi	-31.5	Zhao et al. (2018)
China		Sichuan	Wufeng-Longmaxi	-31.47	Chen et al. (2019)
China		Sichuan	Wufeng-Longmaxi	-31.4	Dai et al. (2016); Wu et al. (2017)
China		Sichuan	Wufeng-Longmaxi	-31.4	Zhao et al. (2018)
China		Sichuan	Wufeng-Longmaxi	-31.3	Chen et al. (2019)
China		Sichuan	Wufeng-Longmaxi	-31.3	Dai et al. (2016), Feng et al. (2016)
China		Sichuan	Wufeng-Longmaxi	-31.3	Zhao et al. (2018)
China		Sichuan	Wufeng-Longmaxi	-31.2	Zhao et al. (2018)
China		Sichuan	Wufeng-Longmaxi	-31.1	Dai et al. (2016)
China		Sichuan	Wufeng-Longmaxi	-31	Dai et al. (2016)
China		Sichuan	Wufeng-Longmaxi	-31	Dai et al. (2016)
China		Sichuan	Wufeng-Longmaxi	-31	Dai et al. (2016), Wu et al. (2017)
China		Sichuan	Wufeng-Longmaxi	-31	Zhao et al. (2018)
China		Sichuan	Wufeng-Longmaxi	-30.98	Wei et al. (2016)
China		Sichuan	Wufeng-Longmaxi	-30.95	Chen et al. (2019)
China		Sichuan	Wufeng-Longmaxi	-30.9	Zhao et al. (2018)
China		Sichuan	Wufeng-Longmaxi	-30.8	Dai et al. (2016), Shuai et al. (2018)
China		Sichuan	Wufeng-Longmaxi	-30.8	Zhao et al. (2018)
China		Sichuan	Wufeng-Longmaxi	-30.8	Zhao et al. (2018)
China		Sichuan	Wufeng-Longmaxi	-30.76	Wei et al. (2016)
China		Sichuan	Wufeng-Longmaxi	-30.71	Wei et al. (2016); Yang et al. (2017)
China		Sichuan	Wufeng-Longmaxi	-30.7	Dai et al. (2016)
China		Sichuan	Wufeng-Longmaxi	-30.7	Dai et al. (2016)
China		Sichuan	Wufeng-Longmaxi	-30.7	Zhao et al. (2018)
China		Sichuan	Wufeng-Longmaxi	-30.7	Zhao et al. (2018)
China		Sichuan	Wufeng-Longmaxi	-30.7	Zhao et al. (2018)
China		Sichuan	Wufeng-Longmaxi	-30.66	Wei et al. (2016)
China		Sichuan	Wufeng-Longmaxi	-30.6	Liu (2015), Dai et al. (2016)
China		Sichuan	Wufeng-Longmaxi	-30.6	Zhao et al. (2018)
China		Sichuan	Wufeng-Longmaxi	-30.6	Zhao et al. (2018)
China		Sichuan	Wufeng-Longmaxi	-30.6	Zhao et al. (2018)
China		Sichuan	Wufeng-Longmaxi	-30.6	Zhao et al. (2018)
China		Sichuan	Wufeng-Longmaxi	-30.6	Zhao et al. (2018)
China		Sichuan	Wufeng-Longmaxi	-30.51	Wei et al. (2016); Yang et al. (2017)
China		Sichuan	Wufeng-Longmaxi	-30.51	Wei et al. (2016); Yang et al. (2017)
China		Sichuan	Wufeng-Longmaxi	-30.51	Yang et al. (2017)
China		Sichuan	Wufeng-Longmaxi	-30.5	Dai et al. (2016)
China		Sichuan	Wufeng-Longmaxi	-30.5	Dai et al. (2016)
China		Sichuan	Wufeng-Longmaxi	-30.5	Zhao et al. (2018)
China		Sichuan	Wufeng-Longmaxi	-30.41	Wei et al. (2016); Yang et al. (2017)
China		Sichuan	Wufeng-Longmaxi	-30.4	Dai et al. (2016)
China		Sichuan	Wufeng-Longmaxi	-30.4	Zhao et al. (2018)
China		Sichuan	Wufeng-Longmaxi	-30.37	Douglas et al. (2017)
China		Sichuan	Wufeng-Longmaxi	-30.33	Wei et al. (2016); Yang et al. (2017)
China		Sichuan	Wufeng-Longmaxi	-30.31	Yang et al. (2017)
China		Sichuan	Wufeng-Longmaxi	-30.3	Dai et al. (2016)
China		Sichuan	Wufeng-Longmaxi	-30.3	Dai et al. (2016)
China		Sichuan	Wufeng-Longmaxi	-30.3	Dai et al. (2016), Liu (2016)
China		Sichuan	Wufeng-Longmaxi	-30.3	Zhao et al. (2018)
China		Sichuan	Wufeng-Longmaxi	-30.3	Zhao et al. (2018)
China		Sichuan	Wufeng-Longmaxi	-30.2	Dai et al. (2016)
China		Sichuan	Wufeng-Longmaxi	-30.2	Wei et al. (2016); Yang et al. (2017)
China		Sichuan	Wufeng-Longmaxi	-30.2	Zhao et al. (2018)
China		Sichuan	Wufeng-Longmaxi	-30.12	Wei et al. (2016); Yang et al. (2017)
China		Sichuan	Wufeng-Longmaxi	-30.1	Dai et al. (2016)
China		Sichuan	Wufeng-Longmaxi	-30.1	Dai et al. (2016); Wu et al. (2017)
China		Sichuan	Wufeng-Longmaxi	-30.1	Liu (2015), Dai et al. (2016)
China		Sichuan	Wufeng-Longmaxi	-30.1	Zhao et al. (2018)
China		Sichuan	Wufeng-Longmaxi	-30.1	Zhao et al. (2018)
China		Sichuan	Wufeng-Longmaxi	-30.02	Yang et al. (2017)
China		Sichuan	Wufeng-Longmaxi	-30.01	Yang et al. (2017)
China		Sichuan	Wufeng-Longmaxi	-29.99	Yang et al. (2017)
China		Sichuan	Wufeng-Longmaxi	-29.98	Yang et al. (2017)
China		Sichuan	Wufeng-Longmaxi	-29.9	Dai et al. (2016)
China		Sichuan	Wufeng-Longmaxi	-29.8	Dai et al. (2016)
China		Sichuan	Wufeng-Longmaxi	-29.8	Feng et al. (2017)
China		Sichuan	Wufeng-Longmaxi	-29.8	Zhao et al. (2018)
China		Sichuan	Wufeng-Longmaxi	-29.8	Zhao et al. (2018)
China		Sichuan	Wufeng-Longmaxi	-29.7	Chen et al. (2019)
China		Sichuan	Wufeng-Longmaxi	-29.7	Dai et al. (2016)
China		Sichuan	Wufeng-Longmaxi	-29.7	Gao (2016)
China		Sichuan	Wufeng-Longmaxi	-29.7	Zhang et al. (2018); Cao et al. (2018)
China		Sichuan	Wufeng-Longmaxi	-29.7	Zhao et al. (2018)
China		Sichuan	Wufeng-Longmaxi	-29.6	Dai et al. (2016)
China		Sichuan	Wufeng-Longmaxi	-29.6	Liu (2015)
China		Sichuan	Wufeng-Longmaxi	-29.6	Liu (2015), Dai et al. (2016)
China		Sichuan	Wufeng-Longmaxi	-29.6	Wu et al. (2017)
China		Sichuan	Wufeng-Longmaxi	-29.6	Yang et al. (2017)
China		Sichuan	Wufeng-Longmaxi	-29.57	Guo and Zhang (2014) cited in Ou et al. (2019)
China		Sichuan	Wufeng-Longmaxi	-29.57	Yang et al. (2017)
China		Sichuan	Wufeng-Longmaxi	-29.55	Yang et al. (2017)
China		Sichuan	Wufeng-Longmaxi	-29.55	Yang et al. (2017)
China		Sichuan	Wufeng-Longmaxi	-29.55	Yang et al. (2017)
China		Sichuan	Wufeng-Longmaxi	-29.55	Yang et al. (2017)
China		Sichuan	Wufeng-Longmaxi	-29.5	Dai et al. (2016)
China		Sichuan	Wufeng-Longmaxi	-29.4	Feng et al. (2016)
China		Sichuan	Wufeng-Longmaxi	-29.4	Liu (2015)
China		Sichuan	Wufeng-Longmaxi	-29.4	Liu (2015); Gao (2016)
China		Sichuan	Wufeng-Longmaxi	-29.3	Feng et al. (2016)
China		Sichuan	Wufeng-Longmaxi	-29.3	Feng et al. (2017)
China		Sichuan	Wufeng-Longmaxi	-29.3	Yang et al. (2017)
China		Sichuan	Wufeng-Longmaxi	-29.3	Zhang et al. (2018); Cao et al. (2018)
China		Sichuan	Wufeng-Longmaxi	-29.3	Zhao et al. (2018)
China		Sichuan	Wufeng-Longmaxi	-29.1	Feng et al. (2017)
China		Sichuan	Wufeng-Longmaxi	-29.07	Wei et al. (2016), Yang et al. (2017)
China		Sichuan	Wufeng-Longmaxi	-29.03	Wei et al. (2016), Yang et al. (2017)
China		Sichuan	Wufeng-Longmaxi	-29	Feng et al. (2017)
China		Sichuan	Wufeng-Longmaxi	-29	Wu et al. (2017)
China		Sichuan	Wufeng-Longmaxi	-28.9	Dai et al. (2016), Feng et al. (2016), Wu et al. (2017)
China		Sichuan	Wufeng-Longmaxi	-28.9	Feng et al. (2016)
China		Sichuan	Wufeng-Longmaxi	-28.9	Feng et al. (2017)
China		Sichuan	Wufeng-Longmaxi	-28.9	Feng et al. (2017)
China		Sichuan	Wufeng-Longmaxi	-28.9	Liu et al. (2018)
China		Sichuan	Wufeng-Longmaxi	-28.9	Zhang et al. (2018); Cao et al. (2018)
China		Sichuan	Wufeng-Longmaxi	-28.8	Feng et al. (2017)
China		Sichuan	Wufeng-Longmaxi	-28.7	Dai et al. (2016), Feng et al. (2016)
China		Sichuan	Wufeng-Longmaxi	-28.7	Feng et al. (2016)
China		Sichuan	Wufeng-Longmaxi	-28.7	Feng et al. (2017)
China		Sichuan	Wufeng-Longmaxi	-28.7	Feng et al. (2017)
China		Sichuan	Wufeng-Longmaxi	-28.7	Feng et al. (2017)
China		Sichuan	Wufeng-Longmaxi	-28.6	Feng et al. (2017)
China		Sichuan	Wufeng-Longmaxi	-28.6	Liu et al. (2018)
China		Sichuan	Wufeng-Longmaxi	-28.5	Feng et al. (2018)
China		Sichuan	Wufeng-Longmaxi	-28.5	Liu et al. (2018)
China		Sichuan	Wufeng-Longmaxi	-28.4	Dai et al. (2014), Dai et al. (2016)
China		Sichuan	Wufeng-Longmaxi	-28.4	Dai et al. (2016), Feng et al. (2016)
China		Sichuan	Wufeng-Longmaxi	-28.4	Feng et al. (2016)
China		Sichuan	Wufeng-Longmaxi	-28.4	Feng et al. (2017)
China		Sichuan	Wufeng-Longmaxi	-28.4	Feng et al. (2017)
China		Sichuan	Wufeng-Longmaxi	-28.4	Feng et al. (2017)
China		Sichuan	Wufeng-Longmaxi	-28.4	Feng et al. (2018)
China		Sichuan	Wufeng-Longmaxi	-28.4	Feng et al. (2018)
China		Sichuan	Wufeng-Longmaxi	-28.36	Wei et al. (2016), Yang et al. (2017)
China		Sichuan	Wufeng-Longmaxi	-28.36	Yang et al. (2017)
China		Sichuan	Wufeng-Longmaxi	-28.3	Feng et al. (2017)
China		Sichuan	Wufeng-Longmaxi	-28.3	Feng et al. (2017)
China		Sichuan	Wufeng-Longmaxi	-28.3	Feng et al. (2017)
China		Sichuan	Wufeng-Longmaxi	-28.3	Feng et al. (2018)
China		Sichuan	Wufeng-Longmaxi	-28.3	Liu et al. (2018)
China		Sichuan	Wufeng-Longmaxi	-28.2	Feng et al. (2017)
China		Sichuan	Wufeng-Longmaxi	-28.2	Liu et al. (2018)
China		Sichuan	Wufeng-Longmaxi	-28.2	Zhang et al. (2018); Cao et al. (2018)
China		Sichuan	Wufeng-Longmaxi	-28.1	Feng et al. (2016)
China		Sichuan	Wufeng-Longmaxi	-28.1	Feng et al. (2017)
China		Sichuan	Wufeng-Longmaxi	-28.1	Feng et al. (2017)
China		Sichuan	Wufeng-Longmaxi	-28.1	Feng et al. (2017), Feng et al. (2018)
China		Sichuan	Wufeng-Longmaxi	-28.1	Liu et al. (2018)
China		Sichuan	Wufeng-Longmaxi	-28	Feng et al. (2017)
China		Sichuan	Wufeng-Longmaxi	-28	Feng et al. (2017)
China		Sichuan	Wufeng-Longmaxi	-28	Feng et al. (2017)
China		Sichuan	Wufeng-Longmaxi	-28	Feng et al. (2017)
China		Sichuan	Wufeng-Longmaxi	-27.9	Liu et al. (2018)
China		Sichuan	Wufeng-Longmaxi	-27.9	Liu et al. (2018)
China		Sichuan	Wufeng-Longmaxi	-27.8	Dai et al. (2016)
China		Sichuan	Wufeng-Longmaxi	-27.8	Feng et al. (2018)
China		Sichuan	Wufeng-Longmaxi	-27.8	Liu et al. (2018)
China		Sichuan	Wufeng-Longmaxi	-27.8	Liu et al. (2018)
China		Sichuan	Wufeng-Longmaxi	-27.8	Liu et al. (2018)
China		Sichuan	Wufeng-Longmaxi	-27.7	Feng et al. (2016), Wu et al. (2017)
China		Sichuan	Wufeng-Longmaxi	-27.7	Liu et al. (2018)
China		Sichuan	Wufeng-Longmaxi	-27.7	Liu et al. (2018)
China		Sichuan	Wufeng-Longmaxi	-27.7	Liu et al. (2018)
China		Sichuan	Wufeng-Longmaxi	-27.6	Feng et al. (2016)
China		Sichuan	Wufeng-Longmaxi	-27.6	Feng et al. (2016)
China		Sichuan	Wufeng-Longmaxi	-27.6	Liu et al. (2018)
China		Sichuan	Wufeng-Longmaxi	-27.5	Liu et al. (2018)
China		Sichuan	Wufeng-Longmaxi	-27.5	Wu et al. (2017), Feng et al. (2018)
China		Sichuan	Wufeng-Longmaxi	-27.4	Dai et al. (2014), Dai et al. (2016), Wu et al. (2017)
China		Sichuan	Wufeng-Longmaxi	-27.4	Feng et al. (2018)
China		Sichuan	Wufeng-Longmaxi	-27.4	Liu et al. (2018)
China		Sichuan	Wufeng-Longmaxi	-27.4	Liu et al. (2018)
China		Sichuan	Wufeng-Longmaxi	-27.3	Feng et al. (2018)
China		Sichuan	Wufeng-Longmaxi	-27.3	Feng et al. (2018)
China		Sichuan	Wufeng-Longmaxi	-27.3	Liu et al. (2018)
China		Sichuan	Wufeng-Longmaxi	-27.3	Zhang et al. (2018); Cao et al. (2018)
China		Sichuan	Wufeng-Longmaxi	-27.2	Cao et al. (2016)
China		Sichuan	Wufeng-Longmaxi	-27.2	Liu et al. (2018)
China		Sichuan	Wufeng-Longmaxi	-27.2	Liu et al. (2018)
China		Sichuan	Wufeng-Longmaxi	-27.2	Zhang et al. (2018); Cao et al. (2018)
China		Sichuan	Wufeng-Longmaxi	-27.2	Zhang et al. (2018); Cao et al. (2018)
China		Sichuan	Wufeng-Longmaxi	-27.1	Feng et al. (2016)
China		Sichuan	Wufeng-Longmaxi	-27.1	Liu et al. (2018)
China		Sichuan	Wufeng-Longmaxi	-27	Dai et al. (2016); Wu et al. (2017)
China		Sichuan	Wufeng-Longmaxi	-27	Feng et al. (2018)
China		Sichuan	Wufeng-Longmaxi	-27	Feng et al. (2018)
China		Sichuan	Wufeng-Longmaxi	-27	Liu et al. (2018)
China		Sichuan	Wufeng-Longmaxi	-26.9	Feng et al. (2018)
China		Sichuan	Wufeng-Longmaxi	-26.9	Zhang et al. (2018); Cao et al. (2018)
China		Sichuan	Wufeng-Longmaxi	-26.8	Feng et al. (2016)
China		Sichuan	Wufeng-Longmaxi	-26.7	Dai et al. (2014), Dai et al. (2016), Wu et al. (2017)
China		Sichuan	Wufeng-Longmaxi	-23.28	Chen et al. (2019)
Sweden			Alum	-48.652	Schulz et al. (2015)
Sweden			Alum	-48.538	Schulz et al. (2015)
United Kingdom	England	Bowland	Bowland	-40.23	McKavney (2018)
United Kingdom		Bowland	Bowland	-39.7	Clarke et al. (2018)
United States of America	Oklahoma	Anadarko	Sycamore	-54.2	Abrams and Thomas (2020)
United States of America	Oklahoma	Anadarko	Woodford	-54.2	Abrams and Thomas (2020)
United States of America	Oklahoma	Anadarko	Sycamore	-53.8	Abrams and Thomas (2020)
United States of America	Oklahoma	Anadarko	Woodford	-53.5	Abrams and Thomas (2020)
United States of America	Oklahoma	Anadarko	Woodford	-53.4	Abrams and Thomas (2020)
United States of America	Oklahoma	Anadarko	Woodford	-53.1	Abrams and Thomas (2020)
United States of America	Oklahoma	Anadarko	Goddard	-52.7	Abrams and Thomas (2020)
United States of America	Oklahoma	Anadarko	Woodford	-52.522	Zumberger et al. (2016)
United States of America	Oklahoma	Anadarko	Woodford	-51.964	Zumberger et al. (2016)
United States of America	Oklahoma	Anadarko	Woodford	-51.763	Zumberger et al. (2016)
United States of America		Anadarko	Woodford	-51.7	Kornacki and Dahl (2016)
United States of America	Oklahoma	Anadarko	Woodford	-51.696	Zumberger et al. (2016)
United States of America	Oklahoma	Anadarko	Woodford	-51.674	Zumberger et al. (2016)
United States of America	Oklahoma	Anadarko	Woodford	-51.585	Zumberger et al. (2016)
United States of America	Oklahoma	Anadarko	Woodford	-51.362	Zumberger et al. (2016)
United States of America	Oklahoma	Anadarko	Woodford	-51.317	Zumberger et al. (2016)
United States of America	Oklahoma	Anadarko	Woodford	-51.3	Abrams and Thomas (2020)
United States of America	Oklahoma	Anadarko	Sycamore	-51.2	Abrams and Thomas (2020)
United States of America	Oklahoma	Anadarko	Woodford	-51.183	Zumberger et al. (2016)
United States of America	Oklahoma	Anadarko	Woodford	-51.027	Zumberger et al. (2016)
United States of America	Oklahoma	Anadarko	Woodford	-50.938	Zumberger et al. (2016)
United States of America		Anadarko	Woodford	-50.7	Kornacki and Dahl (2016)
United States of America		Anadarko	Woodford	-50.5	Kornacki and Dahl (2016)
United States of America	Oklahoma	Anadarko	Woodford	-49.9	Abrams and Thomas (2020)
United States of America		Anadarko	Woodford	-49.8	Kornacki and Dahl (2016)
United States of America	Oklahoma	Anadarko	Woodford	-49.7	Abrams and Thomas (2020)
United States of America	Oklahoma	Anadarko	Woodford	-49.598	Zumberger et al. (2016)
United States of America		Anadarko	Woodford	-49.5	Kornacki and Dahl (2016)
United States of America	Oklahoma	Anadarko	Woodford	-49.442	Zumberger et al. (2016)
United States of America	Oklahoma	Anadarko	Woodford	-49.3	Abrams and Thomas (2020)
United States of America	Oklahoma	Anadarko	Woodford	-49.3	Abrams and Thomas (2020)
United States of America	Oklahoma	Anadarko	Woodford	-49.196	Zumberger et al. (2016)
United States of America	Oklahoma	Anadarko	Woodford	-48.616	Zumberger et al. (2016)
United States of America	Oklahoma	Anadarko	Woodford	-48.147	Zumberger et al. (2016)
United States of America	Oklahoma	Anadarko	Woodford	-47.879	Zumberger et al. (2016)
United States of America	Oklahoma	Anadarko	Sycamore	-47.8	Abrams and Thomas (2020)
United States of America	Oklahoma	Anadarko	Woodford	-47.5	Zumberger et al. (2016)
United States of America	Oklahoma	Anadarko	Woodford	-47.366	Zumberger et al. (2016)
United States of America	Oklahoma	Anadarko	Woodford	-47.344	Zumberger et al. (2016)
United States of America		Anadarko	Woodford	-47.2	Kornacki and Dahl (2016)
United States of America	Oklahoma	Anadarko	Woodford	-47.1	Abrams and Thomas (2020)
United States of America		Anadarko	Woodford	-47	Kornacki and Dahl (2016)
United States of America		Anadarko	Woodford	-47	Kornacki and Dahl (2016)
United States of America		Anadarko	Woodford	-46.7	Kornacki and Dahl (2016)
United States of America		Anadarko	Woodford	-46.5	Kornacki and Dahl (2016)
United States of America	Oklahoma	Anadarko	Woodford	-46.473	Zumberger et al. (2016)
United States of America	Oklahoma	Anadarko	Woodford	-46.429	Zumberger et al. (2016)
United States of America	Oklahoma	Anadarko	Sycamore	-46.4	Abrams and Thomas (2020)
United States of America	Oklahoma	Anadarko	Sycamore	-46.3	Abrams and Thomas (2020)
United States of America	Oklahoma	Anadarko	Woodford	-46.094	Zumberger et al. (2016)
United States of America	Oklahoma	Anadarko	Woodford	-45.536	Zumberger et al. (2016)
United States of America	Oklahoma	Anadarko	Woodford	-44.866	Zumberger et al. (2016)
United States of America		Anadarko	Woodford	-43.8	Kornacki and Dahl (2016)
United States of America	Oklahoma	Anadarko	Woodford	-43.7	Abrams and Thomas (2020)
United States of America	Oklahoma	Anadarko	Woodford	-43.7	Abrams and Thomas (2020)
United States of America	Oklahoma	Anadarko	Woodford	-41.8	Abrams and Thomas (2020)
United States of America	New York	Appalachian	Organic-rich shale	-53.35	Osborn and McIntosh (2010)
United States of America	Pensilvania	Appalachian	Huron	-53	Laughrey and Baldassare (1998)
United States of America	Ohio	Appalachian	Organic-rich shale	-52.83	Osborn and McIntosh (2010)
United States of America	New York	Appalachian	Organic-rich shale	-52.11	Osborn and McIntosh (2010)
United States of America	Ohio	Appalachian	Organic-rich shale	-52.03	Osborn and McIntosh (2010)
United States of America	New York	Appalachian	Organic-rich shale	-50.31	Osborn and McIntosh (2010)
United States of America	New York	Appalachian	Organic-rich shale	-49.74	Osborn and McIntosh (2010)
United States of America	New York	Appalachian	Organic-rich shale	-49.67	Osborn and McIntosh (2010)
United States of America	Ohio	Appalachian	Organic-rich shale	-48.25	Osborn and McIntosh (2010)
United States of America	New York	Appalachian	Onondaga Limestone	-47.9	Jenden et al. (1993)
United States of America	New York	Appalachian	Organic-rich shale	-47.87	Osborn and McIntosh (2010)
United States of America	New York	Appalachian	Bass Island Dolomite	-47.8	Jenden et al. (1993)
United States of America	Pennsylvania	Appalachian	Organic-rich shale	-47.44	Douglas et al. (2017)
United States of America	New York	Appalachian	Marcellus	-47.3	Jenden et al. (1993)
United States of America	Ohio	Appalachian	Utica	-47.3	Botner et al. (2018)
United States of America	New York	Appalachian	Marcellus	-47.2	Jenden et al. (1993)
United States of America	Ohio	Appalachian	Organic-rich shale	-46.97	Osborn and McIntosh (2010)
United States of America	Ohio	Appalachian	Organic-rich shale	-46.45	Osborn and McIntosh (2010)
United States of America	Pennsylvania	Appalachian	Venango	-46.43	Osborn and McIntosh (2010)
United States of America	New York	Appalachian	Canadaway	-46.2	Jenden et al. (1993)
United States of America	New York	Appalachian	Onondaga Medina	-44.4	Jenden et al. (1993)
United States of America	Pennsylvania	Appalachian	Organic-rich shale	-44.25	Douglas et al. (2017)
United States of America	Pennsylvania	Appalachian	Marcellus	-44.12	Douglas et al. (2017)
United States of America	Pennsylvania	Appalachian	Marcellus	-44.09	Douglas et al. (2017)
United States of America	New York	Appalachian	Organic-rich shale	-43.8	jenden 1988
United States of America	Pennsylvania	Appalachian	Organic-rich shale	-43.28	Douglas et al. (2017)
United States of America	Pennsylvania	Appalachian	Marcellus	-42.47	Osborn and McIntosh (2010)
United States of America	Pennsylvania	Appalachian	Marcellus	-42.43	Osborn and McIntosh (2010)
United States of America	Ohio	Appalachian	Organic-rich shale	-42.21	Osborn and McIntosh (2010)
United States of America	New York	Appalachian	Marcellus	-40.37	Osborn and McIntosh (2010)
United States of America	Pensilvania	Appalachian	Harrell	-38.3	Laughrey and Baldassare (1998)
United States of America		Appalachian	Marcellus	-37.4	Darrah et al. (2014)
United States of America	Pennsylvania	Appalachian	Marcellus	-36.41	Reese et al. (2014)
United States of America	Pennsylvania	Appalachian	Marcellus	-36.33	Reese et al. (2014)
United States of America	Pennsylvania	Appalachian	Marcellus	-36.3	Reese et al. (2014)
United States of America	Pennsylvania	Appalachian	Marcellus	-36.28	Reese et al. (2014)
United States of America	Pennsylvania	Appalachian	Marcellus	-36.23	Reese et al. (2014)
United States of America	Pennsylvania	Appalachian	Marcellus	-36.18	Wang et al. (2015)
United States of America	Pennsylvania	Appalachian	Marcellus	-36.04	Reese et al. (2014)
United States of America	Pennsylvania	Appalachian	Marcellus	-36.03	Reese et al. (2014)
United States of America	Pennsylvania	Appalachian	Marcellus	-35.94	Reese et al. (2014)
United States of America		Appalachian	Marcellus	-35.8	Darrah et al. (2014)
United States of America	New York	Appalachian	Marcellus	-35.8	Jenden et al. (1993)
United States of America	Pennsylvania	Appalachian	Marcellus	-35.8	Stolper et al. (2014); Clog et al. (2018)
United States of America	Pennsylvania	Appalachian	Marcellus	-35.8	Stolper et al. (2014); Clog et al. (2018)
United States of America	Pennsylvania	Appalachian	Marcellus	-35.79	Reese et al. (2014)
United States of America	Pennsylvania	Appalachian	Marcellus	-35.73	Reese et al. (2014)
United States of America	Pennsylvania	Appalachian	Marcellus	-35.68	Reese et al. (2014)
United States of America	Pennsylvania	Appalachian	Marcellus	-35.65	Reese et al. (2014)
United States of America	Pennsylvania	Appalachian	Marcellus	-35.62	Reese et al. (2014)
United States of America	Pennsylvania	Appalachian	Marcellus	-35.59	Reese et al. (2014)
United States of America	Pennsylvania	Appalachian	Marcellus	-35.57	Reese et al. (2014)
United States of America	Pennsylvania	Appalachian	Marcellus	-35.5	Reese et al. (2014)
United States of America	Pennsylvania	Appalachian	Marcellus	-35.47	Reese et al. (2014)
United States of America	Pennsylvania	Appalachian	Marcellus	-35.39	Reese et al. (2014)
United States of America	Pennsylvania	Appalachian	Marcellus	-35.38	Reese et al. (2014)
United States of America	Pennsylvania	Appalachian	Marcellus	-35.2	Reese et al. (2014)
United States of America	Pennsylvania	Appalachian	Marcellus	-35.19	Reese et al. (2014)
United States of America	Pennsylvania	Appalachian	Marcellus	-35.17	Reese et al. (2014)
United States of America	Pennsylvania	Appalachian	Marcellus	-35.14	Reese et al. (2014)
United States of America	Pennsylvania	Appalachian	Marcellus	-35.13	Reese et al. (2014)
United States of America	Pennsylvania	Appalachian	Marcellus	-35.03	Reese et al. (2014)
United States of America	Pennsylvania	Appalachian	Marcellus	-34.99	Reese et al. (2014)
United States of America	Pennsylvania	Appalachian	Marcellus	-34.96	Reese et al. (2014)
United States of America	Pennsylvania	Appalachian	Marcellus	-34.93	Reese et al. (2014)
United States of America	Pennsylvania	Appalachian	Marcellus	-34.91	Reese et al. (2014)
United States of America	Pennsylvania	Appalachian	Marcellus	-34.67	Reese et al. (2014)
United States of America	Pennsylvania	Appalachian	Marcellus	-34.64	Reese et al. (2014)
United States of America	Pennsylvania	Appalachian	Marcellus	-34.46	Reese et al. (2014)
United States of America	Pennsylvania	Appalachian	Marcellus	-34.43	Reese et al. (2014)
United States of America	Pennsylvania	Appalachian	Marcellus	-34.4	Reese et al. (2014)
United States of America	Pennsylvania	Appalachian	Marcellus	-34.35	Reese et al. (2014)
United States of America	Pennsylvania	Appalachian	Marcellus	-34.2	Stolper et al. (2014); Clog et al. (2018)
United States of America	Pennsylvania	Appalachian	Marcellus	-33.39	Reese et al. (2014)
United States of America	Pennsylvania	Appalachian	Marcellus	-32.6	Reese et al. (2014)
United States of America	Pennsylvania	Appalachian	Marcellus	-32.44	Reese et al. (2014)
United States of America	Pennsylvania	Appalachian	Organic-rich shale	-31.82	Douglas et al. (2017)
United States of America	Pennsylvania	Appalachian	Marcellus	-30.39	Reese et al. (2014)
United States of America	Pennsylvania	Appalachian	Marcellus	-30.19	Reese et al. (2014)
United States of America	Pennsylvania	Appalachian	Marcellus	-29.96	Reese et al. (2014)
United States of America	Pensilvania	Appalachian	Marcellus	-29.91	Molofsky et al. (2013)
United States of America	Pennsylvania	Appalachian	Marcellus	-29.91	Reese et al. (2014)
United States of America	Pensilvania	Appalachian	Marcellus	-29.7	Molofsky et al. (2013)
United States of America	Pensilvania	Appalachian	Marcellus	-29.5	Molofsky et al. (2013)
United States of America	Pennsylvania	Appalachian	Marcellus	-29.41	Reese et al. (2014)
United States of America	Pennsylvania	Appalachian	Marcellus	-29.12	Reese et al. (2014)
United States of America	Pensilvania	Appalachian	Marcellus	-29	Molofsky et al. (2013)
United States of America	Pennsylvania	Appalachian	Marcellus	-28.7	Laughrey (2014)
United States of America	Pensilvania	Appalachian	Marcellus	-28.7	Molofsky et al. (2013)
United States of America	Pennsylvania	Appalachian	Marcellus	-28.68	Reese et al. (2014)
United States of America	Pennsylvania	Appalachian	Marcellus	-28.5	Laughrey (2014)
United States of America	Pennsylvania	Appalachian	Marcellus	-27.9	Laughrey (2014)
United States of America	Pennsylvania	Appalachian	Marcellus	-27.8	Laughrey (2014)
United States of America	Pennsylvania	Appalachian	Marcellus	-27.8	Laughrey (2014)
United States of America	Pennsylvania	Appalachian	Marcellus	-27.57	Reese et al. (2014)
United States of America	Pennsylvania	Appalachian	Marcellus	-27.52	Reese et al. (2014)
United States of America	Pennsylvania	Appalachian	Marcellus	-27.38	Reese et al. (2014)
United States of America	Pennsylvania	Appalachian	Marcellus	-27.1	Laughrey (2014)
United States of America	Pennsylvania	Appalachian	Marcellus	-27.05	Douglas et al. (2017)
United States of America	Pennsylvania	Appalachian	Utica	-26.97	Burruss and Laughrey (2010)
United States of America	Pennsylvania	Appalachian	Marcellus	-26.56	Reese et al. (2014)
United States of America	Pennsylvania	Appalachian	Marcellus	-26.5	Reese et al. (2014)
United States of America	Pennsylvania	Appalachian	Marcellus	-26.2	Laughrey (2014)
United States of America	Pennsylvania	Appalachian	Marcellus	-26.12	Reese et al. (2014)
United States of America	Pennsylvania	Appalachian	Marcellus	-26.11	Reese et al. (2014)
United States of America	Pennsylvania	Appalachian	Marcellus	-26.1	Laughrey (2014)
United States of America	Pennsylvania	Appalachian	Marcellus	-26.03	Reese et al. (2014)
United States of America	Pennsylvania	Appalachian	Marcellus	-25.9	Laughrey (2014)
United States of America	Pennsylvania	Appalachian	Marcellus	-25.73	Reese et al. (2014)
United States of America	Pennsylvania	Appalachian	Utica	-25.7	Wang et al. (2015)
United States of America	Pennsylvania	Appalachian	Marcellus	-25.61	Reese et al. (2014)
United States of America	Pennsylvania	Appalachian	Marcellus	-25.5	Laughrey (2014)
United States of America	Pennsylvania	Appalachian	Marcellus	-25.4	Laughrey (2014)
United States of America	Pennsylvania	Appalachian	Marcellus	-25.3	Laughrey (2014)
United States of America	Pennsylvania	Appalachian	Marcellus	-25.1	Laughrey (2014)
United States of America	Pennsylvania	Appalachian	Marcellus	-25.03	Reese et al. (2014)
United States of America	Pennsylvania	Appalachian	Marcellus	-24.85	Reese et al. (2014)
United States of America	Pennsylvania	Appalachian	Marcellus	-24.82	Reese et al. (2014)
United States of America	Pennsylvania	Appalachian	Marcellus	-24.81	Reese et al. (2014)
United States of America	Pennsylvania	Appalachian	Marcellus	-24.76	Reese et al. (2014)
United States of America	Pennsylvania	Appalachian	Marcellus	-24.59	Reese et al. (2014)
United States of America	Pennsylvania	Appalachian	Marcellus	-24.4	Reese et al. (2014)
United States of America	Pennsylvania	Appalachian	Marcellus	-24.1	Laughrey (2014)
United States of America	Pennsylvania	Appalachian	Marcellus	-24.03	Reese et al. (2014)
United States of America	Pennsylvania	Appalachian	Marcellus	-24	Laughrey (2014)
United States of America		Arkoma	Woodford	-54.2	Kornacki and Dahl (2016)
United States of America		Arkoma	Woodford	-54.1	Kornacki and Dahl (2016)
United States of America	Oklahoma	Arkoma	Woodford	-53.04	Liu et al. (2019)
United States of America	Oklahoma	Arkoma	Woodford	-52.67	Liu et al. (2019)
United States of America	Oklahoma	Arkoma	Woodford	-52.6	Liu et al. (2019)
United States of America	Oklahoma	Arkoma	Woodford	-52.37	Liu et al. (2019)
United States of America	Oklahoma	Arkoma	Woodford	-52.26	Liu et al. (2019)
United States of America	Oklahoma	Arkoma	Woodford	-52.03	Liu et al. (2019)
United States of America	Oklahoma	Arkoma	Woodford	-51.28	Liu et al. (2019)
United States of America		Arkoma	Woodford	-51.2	Kornacki and Dahl (2016)
United States of America	Oklahoma	Arkoma	Woodford	-50.9	Liu et al. (2019)
United States of America	Oklahoma	Arkoma	Woodford	-49.43	Liu et al. (2019)
United States of America	Oklahoma	Arkoma	Woodford	-47.28	Liu et al. (2019)
United States of America	Oklahoma	Arkoma	Woodford	-44.84	Liu et al. (2019)
United States of America	Oklahoma	Arkoma	Woodford	-43.9	Liu et al. (2019)
United States of America	Oklahoma	Arkoma	Woodford	-42.72	Liu et al. (2019)
United States of America	Oklahoma	Arkoma	Woodford	-42.37	Liu et al. (2019)
United States of America	Oklahoma	Arkoma	Woodford	-42.36	Liu et al. (2019)
United States of America	Arkansas	Arkoma	Fayetteville	-41.9	Zumberge et al. (2012)
United States of America	Arkansas	Arkoma	Fayetteville	-41.4	Zumberge et al. (2012)
United States of America	Arkansas	Arkoma	Fayetteville	-41.3	Zumberge et al. (2012)
United States of America	Arkansas	Arkoma	Fayetteville	-41.3	Zumberge et al. (2012)
United States of America	Arkansas	Arkoma	Fayetteville	-41.1	Zumberge et al. (2012)
United States of America	Arkansas	Arkoma	Fayetteville	-41	Zumberge et al. (2012)
United States of America	Arkansas	Arkoma	Fayetteville	-40.8	Zumberge et al. (2012)
United States of America	Arkansas	Arkoma	Fayetteville	-40.7	Zumberge et al. (2012)
United States of America	Arkansas	Arkoma	Fayetteville	-40.6	Zumberge et al. (2012)
United States of America	Arkansas	Arkoma	Fayetteville	-40.4	Zumberge et al. (2012)
United States of America	Arkansas	Arkoma	Fayetteville	-40.2	Zumberge et al. (2012)
United States of America	Arkansas	Arkoma	Fayetteville	-40.2	Zumberge et al. (2012)
United States of America	Arkansas	Arkoma	Fayetteville	-40.2	Zumberge et al. (2012)
United States of America	Arkansas	Arkoma	Fayetteville	-40.2	Zumberge et al. (2012)
United States of America	Arkansas	Arkoma	Fayetteville	-40.1	Zumberge et al. (2012)
United States of America	Arkansas	Arkoma	Fayetteville	-39.9	Zumberge et al. (2012)
United States of America	Arkansas	Arkoma	Fayetteville	-39.9	Zumberge et al. (2012)
United States of America	Arkansas	Arkoma	Fayetteville	-39.9	Zumberge et al. (2012)
United States of America	Arkansas	Arkoma	Fayetteville	-39.7	Zumberge et al. (2012)
United States of America	Arkansas	Arkoma	Fayetteville	-39.7	Zumberge et al. (2012)
United States of America	Arkansas	Arkoma	Fayetteville	-39.5	Zumberge et al. (2012)
United States of America	Arkansas	Arkoma	Fayetteville	-39.3	Zumberge et al. (2012)
United States of America	Arkansas	Arkoma	Fayetteville	-39.3	Zumberge et al. (2012)
United States of America	Arkansas	Arkoma	Fayetteville	-39.2	Zumberge et al. (2012)
United States of America	Arkansas	Arkoma	Fayetteville	-39.2	Zumberge et al. (2012)
United States of America	Arkansas	Arkoma	Fayetteville	-39.1	Zumberge et al. (2012)
United States of America	Arkansas	Arkoma	Fayetteville	-39.1	Zumberge et al. (2012)
United States of America	Arkansas	Arkoma	Fayetteville	-39	Zumberge et al. (2012)
United States of America	Arkansas	Arkoma	Fayetteville	-39	Zumberge et al. (2012)
United States of America	Arkansas	Arkoma	Fayetteville	-38.9	Zumberge et al. (2012)
United States of America	Arkansas	Arkoma	Fayetteville	-38.9	Zumberge et al. (2012)
United States of America	Arkansas	Arkoma	Fayetteville	-38.8	Zumberge et al. (2012)
United States of America	Arkansas	Arkoma	Fayetteville	-38.8	Zumberge et al. (2012)
United States of America	Arkansas	Arkoma	Fayetteville	-38.7	Zumberge et al. (2012)
United States of America	Arkansas	Arkoma	Fayetteville	-38.7	Zumberge et al. (2012)
United States of America	Arkansas	Arkoma	Fayetteville	-38.7	Zumberge et al. (2012)
United States of America	Arkansas	Arkoma	Fayetteville	-38.7	Zumberge et al. (2012)
United States of America	Arkansas	Arkoma	Fayetteville	-38.6	Zumberge et al. (2012)
United States of America	Arkansas	Arkoma	Fayetteville	-38.6	Zumberge et al. (2012)
United States of America	Arkansas	Arkoma	Fayetteville	-38.5	Zumberge et al. (2012)
United States of America	Arkansas	Arkoma	Fayetteville	-38.4	Zumberge et al. (2012)
United States of America	Arkansas	Arkoma	Fayetteville	-38.4	Zumberge et al. (2012)
United States of America	Arkansas	Arkoma	Fayetteville	-38.4	Zumberge et al. (2012)
United States of America	Arkansas	Arkoma	Fayetteville	-38.3	Zumberge et al. (2012)
United States of America	Arkansas	Arkoma	Fayetteville	-38.2	Zumberge et al. (2012)
United States of America	Arkansas	Arkoma	Fayetteville	-38.2	Zumberge et al. (2012)
United States of America	Arkansas	Arkoma	Fayetteville	-38.2	Zumberge et al. (2012)
United States of America	Arkansas	Arkoma	Fayetteville	-38.2	Zumberge et al. (2012)
United States of America	Arkansas	Arkoma	Fayetteville	-38.2	Zumberge et al. (2012)
United States of America	Arkansas	Arkoma	Fayetteville	-38.1	Zumberge et al. (2012)
United States of America	Arkansas	Arkoma	Fayetteville	-38.1	Zumberge et al. (2012)
United States of America	Arkansas	Arkoma	Fayetteville	-38	Zumberge et al. (2012)
United States of America	Arkansas	Arkoma	Fayetteville	-38	Zumberge et al. (2012)
United States of America	Arkansas	Arkoma	Fayetteville	-38	Zumberge et al. (2012)
United States of America	Arkansas	Arkoma	Fayetteville	-38	Zumberge et al. (2012)
United States of America	Arkansas	Arkoma	Fayetteville	-37.9	Zumberge et al. (2012)
United States of America	Arkansas	Arkoma	Fayetteville	-37.8	Zumberge et al. (2012)
United States of America	Arkansas	Arkoma	Fayetteville	-37.8	Zumberge et al. (2012)
United States of America	Arkansas	Arkoma	Fayetteville	-37.7	Zumberge et al. (2012)
United States of America	Arkansas	Arkoma	Fayetteville	-37.7	Zumberge et al. (2012)
United States of America	Arkansas	Arkoma	Fayetteville	-37.7	Zumberge et al. (2012)
United States of America	Arkansas	Arkoma	Fayetteville	-37.7	Zumberge et al. (2012)
United States of America	Arkansas	Arkoma	Fayetteville	-37.6	Zumberge et al. (2012)
United States of America	Arkansas	Arkoma	Fayetteville	-37.6	Zumberge et al. (2012)
United States of America	Arkansas	Arkoma	Fayetteville	-37.4	Zumberge et al. (2012)
United States of America	Arkansas	Arkoma	Fayetteville	-37.4	Zumberge et al. (2012)
United States of America	Arkansas	Arkoma	Fayetteville	-37.4	Zumberge et al. (2012)
United States of America	Arkansas	Arkoma	Fayetteville	-37.3	Zumberge et al. (2012)
United States of America	Arkansas	Arkoma	Fayetteville	-37.3	Zumberge et al. (2012)
United States of America	Arkansas	Arkoma	Fayetteville	-37.3	Zumberge et al. (2012)
United States of America	Arkansas	Arkoma	Fayetteville	-37.3	Zumberge et al. (2012)
United States of America	Arkansas	Arkoma	Fayetteville	-37.2	Zumberge et al. (2012)
United States of America	Arkansas	Arkoma	Fayetteville	-37.2	Zumberge et al. (2012)
United States of America	Arkansas	Arkoma	Fayetteville	-37.2	Zumberge et al. (2012)
United States of America	Arkansas	Arkoma	Fayetteville	-37.1	Zumberge et al. (2012)
United States of America	Arkansas	Arkoma	Fayetteville	-37.1	Zumberge et al. (2012)
United States of America	Arkansas	Arkoma	Fayetteville	-37.1	Zumberge et al. (2012)
United States of America	Arkansas	Arkoma	Fayetteville	-36.9	Zumberge et al. (2012)
United States of America	Arkansas	Arkoma	Fayetteville	-36.8	Zumberge et al. (2012)
United States of America	Arkansas	Arkoma	Fayetteville	-36.7	Zumberge et al. (2012)
United States of America	Arkansas	Arkoma	Fayetteville	-36.7	Zumberge et al. (2012)
United States of America	Arkansas	Arkoma	Fayetteville	-36.7	Zumberge et al. (2012)
United States of America	Arkansas	Arkoma	Fayetteville	-36.6	Zumberge et al. (2012)
United States of America	Arkansas	Arkoma	Fayetteville	-36.5	Zumberge et al. (2012)
United States of America	Arkansas	Arkoma	Fayetteville	-36.5	Zumberge et al. (2012)
United States of America	Arkansas	Arkoma	Fayetteville	-36.4	Zumberge et al. (2012)
United States of America	Arkansas	Arkoma	Fayetteville	-36.4	Zumberge et al. (2012)
United States of America	Arkansas	Arkoma	Fayetteville	-36.4	Zumberge et al. (2012)
United States of America	Arkansas	Arkoma	Fayetteville	-36.2	Zumberge et al. (2012)
United States of America	Arkansas	Arkoma	Fayetteville	-36.2	Zumberge et al. (2012)
United States of America	Arkansas	Arkoma	Fayetteville	-36.2	Zumberge et al. (2012)
United States of America	Arkansas	Arkoma	Fayetteville	-36.2	Zumberge et al. (2012)
United States of America	Arkansas	Arkoma	Fayetteville	-36.2	Zumberge et al. (2012)
United States of America	Arkansas	Arkoma	Fayetteville	-36.1	Zumberge et al. (2012)
United States of America	Arkansas	Arkoma	Fayetteville	-36	Zumberge et al. (2012)
United States of America	Arkansas	Arkoma	Fayetteville	-35.9	Zumberge et al. (2012)
United States of America	Arkansas	Arkoma	Fayetteville	-35.9	Zumberge et al. (2012)
United States of America	Arkansas	Arkoma	Fayetteville	-35.8	Zumberge et al. (2012)
United States of America	Arkansas	Arkoma	Fayetteville	-35.7	Zumberge et al. (2012)
United States of America	Arkansas	Arkoma	Fayetteville	-35.7	Zumberge et al. (2012)
United States of America	Arkansas	Arkoma	Fayetteville	-35.4	Zumberge et al. (2012)
United States of America	Colorado	Denver	Pierre	-58.87	COGCC
United States of America	Colorado	Denver	Niobrara and Niobrara-Codell	-56.12	COGCC
United States of America	Colorado	Denver	Niobrara and Niobrara-Codell	-55.89	COGCC
United States of America	Colorado	Denver	Niobrara and Niobrara-Codell	-54.91	COGCC
United States of America	colorado	denver	Niobrara and Niobrara-Codell	-51.35	COGCC
United States of America	Colorado	Denver	Niobrara and Niobrara-Codell	-51.16	COGCC
United States of America	Colorado	Denver	Niobrara and Niobrara-Codell	-50.48	COGCC
United States of America	Colorado	Denver	Niobrara and Niobrara-Codell	-50.06	COGCC
United States of America	Colorado	Denver	Niobrara and Niobrara-Codell	-49.86	COGCC
United States of America	colorado	denver	Niobrara and Niobrara-Codell	-49.84	COGCC
United States of America	Colorado	Denver	Niobrara and Niobrara-Codell	-49.76	COGCC
United States of America	Colorado	Denver	Niobrara and Niobrara-Codell	-49.52	COGCC
United States of America	Colorado	Denver	Niobrara and Niobrara-Codell	-49.42	COGCC
United States of America	Colorado	Denver	Niobrara and Niobrara-Codell	-49.38	COGCC
United States of America	Colorado	Denver	Niobrara and Niobrara-Codell	-49.36	COGCC
United States of America	Colorado	Denver	Niobrara and Niobrara-Codell	-49.31	COGCC
United States of America	Colorado	Denver	Niobrara and Niobrara-Codell	-49.31	COGCC
United States of America	Colorado	Denver	Niobrara and Niobrara-Codell	-49.2	COGCC
United States of America	Colorado	Denver	Niobrara and Niobrara-Codell	-49.19	COGCC
United States of America	Colorado	Denver	Niobrara and Niobrara-Codell	-49.15	COGCC
United States of America	Colorado	Denver	Niobrara and Niobrara-Codell	-49.15	COGCC
United States of America	Colorado	Denver	Niobrara and Niobrara-Codell	-49.14	COGCC
United States of America	Colorado	Denver	Niobrara and Niobrara-Codell	-49.13	COGCC
United States of America	Colorado	Denver	Niobrara and Niobrara-Codell	-49.1	COGCC
United States of America	Colorado	Denver	Niobrara and Niobrara-Codell	-49.1	COGCC
United States of America	Colorado	Denver	Niobrara and Niobrara-Codell	-49.05	COGCC
United States of America	Colorado	Denver	Niobrara and Niobrara-Codell	-49.04	COGCC
United States of America	Colorado	Denver	Niobrara and Niobrara-Codell	-49.03	COGCC
United States of America	Colorado	Denver	Niobrara and Niobrara-Codell	-49.03	COGCC
United States of America	Colorado	Denver	Niobrara and Niobrara-Codell	-49.03	COGCC
United States of America	Colorado	Denver	Niobrara and Niobrara-Codell	-49.02	COGCC
United States of America	Colorado	Denver	Niobrara and Niobrara-Codell	-49.02	COGCC
United States of America	Colorado	Denver	Niobrara and Niobrara-Codell	-49.01	COGCC
United States of America	Colorado	Denver	Niobrara and Niobrara-Codell	-49	COGCC
United States of America	Colorado	Denver	Niobrara and Niobrara-Codell	-48.99	COGCC
United States of America	Colorado	Denver	Niobrara and Niobrara-Codell	-48.99	COGCC
United States of America	Colorado	Denver	Niobrara and Niobrara-Codell	-48.98	COGCC
United States of America	Colorado	Denver	Niobrara and Niobrara-Codell	-48.98	COGCC
United States of America	Colorado	Denver	Niobrara and Niobrara-Codell	-48.97	COGCC
United States of America	Colorado	Denver	Niobrara and Niobrara-Codell	-48.97	COGCC
United States of America	Colorado	Denver	Niobrara and Niobrara-Codell	-48.96	COGCC
United States of America	Colorado	Denver	Niobrara and Niobrara-Codell	-48.94	COGCC
United States of America	Colorado	Denver	Niobrara and Niobrara-Codell	-48.93	COGCC
United States of America	Colorado	Denver	Niobrara and Niobrara-Codell	-48.91	COGCC
United States of America	Colorado	Denver	Niobrara and Niobrara-Codell	-48.9	COGCC
United States of America	Colorado	Denver	Niobrara and Niobrara-Codell	-48.88	COGCC
United States of America	Colorado	Denver	Niobrara and Niobrara-Codell	-48.88	COGCC
United States of America	Colorado	Denver	Niobrara and Niobrara-Codell	-48.87	COGCC
United States of America	Colorado	Denver	Niobrara and Niobrara-Codell	-48.84	COGCC
United States of America	Colorado	Denver	Niobrara and Niobrara-Codell	-48.82	COGCC
United States of America	Colorado	Denver	Niobrara and Niobrara-Codell	-48.8	COGCC
United States of America	Colorado	Denver	Niobrara and Niobrara-Codell	-48.78	COGCC
United States of America	Colorado	Denver	Niobrara and Niobrara-Codell	-48.77	COGCC
United States of America	Colorado	Denver	Niobrara and Niobrara-Codell	-48.75	COGCC
United States of America	Colorado	Denver	Niobrara and Niobrara-Codell	-48.73	COGCC
United States of America	Colorado	Denver	Niobrara and Niobrara-Codell	-48.69	COGCC
United States of America	Colorado	Denver	Niobrara and Niobrara-Codell	-48.64	COGCC
United States of America	Colorado	Denver	Niobrara and Niobrara-Codell	-48.62	COGCC
United States of America	Colorado	Denver	Niobrara and Niobrara-Codell	-48.62	COGCC
United States of America	Colorado	Denver	Niobrara and Niobrara-Codell	-48.62	COGCC
United States of America	colorado	denver	Niobrara and Niobrara-Codell	-48.6	COGCC
United States of America	Colorado	Denver	Niobrara and Niobrara-Codell	-48.55	COGCC
United States of America	colorado	denver	Niobrara and Niobrara-Codell	-48.54	COGCC
United States of America	Colorado	Denver	Niobrara and Niobrara-Codell	-48.46	COGCC
United States of America	Colorado	Denver	Niobrara and Niobrara-Codell	-48.45	COGCC
United States of America	Colorado	Denver	Niobrara and Niobrara-Codell	-48.45	COGCC
United States of America	Colorado	Denver	Niobrara and Niobrara-Codell	-48.43	COGCC
United States of America	Colorado	Denver	Niobrara and Niobrara-Codell	-48.43	COGCC
United States of America	Colorado	Denver	Niobrara and Niobrara-Codell	-48.39	COGCC
United States of America	Colorado	Denver	Niobrara and Niobrara-Codell	-48.38	COGCC
United States of America	colorado	denver	Niobrara and Niobrara-Codell	-48.37	COGCC
United States of America	Colorado	Denver	Niobrara and Niobrara-Codell	-48.36	COGCC
United States of America	colorado	denver	Niobrara and Niobrara-Codell	-48.36	COGCC
United States of America	Colorado	Denver	Niobrara and Niobrara-Codell	-48.34	COGCC
United States of America	Colorado	Denver	Niobrara and Niobrara-Codell	-48.33	COGCC
United States of America	Colorado	Denver	Niobrara and Niobrara-Codell	-48.28	COGCC
United States of America	Colorado	Denver	Niobrara and Niobrara-Codell	-48.28	COGCC
United States of America	Colorado	Denver	Niobrara and Niobrara-Codell	-48.27	COGCC
United States of America	Colorado	Denver	Niobrara and Niobrara-Codell	-48.26	COGCC
United States of America	Colorado	Denver	Niobrara and Niobrara-Codell	-48.25	COGCC
United States of America	Colorado	Denver	Niobrara and Niobrara-Codell	-48.24	COGCC
United States of America	Colorado	Denver	Niobrara and Niobrara-Codell	-48.24	COGCC
United States of America	Colorado	Denver	Niobrara and Niobrara-Codell	-48.24	COGCC
United States of America	Colorado	Denver	Niobrara and Niobrara-Codell	-48.19	COGCC
United States of America	Colorado	Denver	Niobrara and Niobrara-Codell	-48.16	COGCC
United States of America	Colorado	Denver	Niobrara and Niobrara-Codell	-48.12	COGCC
United States of America	colorado	denver	Niobrara and Niobrara-Codell	-48.11	COGCC
United States of America	Colorado	Denver	Niobrara and Niobrara-Codell	-48.08	COGCC
United States of America	Colorado	Denver	Niobrara and Niobrara-Codell	-48.08	COGCC
United States of America	Colorado	Denver	Niobrara and Niobrara-Codell	-48.08	COGCC
United States of America	Colorado	Denver	Niobrara and Niobrara-Codell	-48	COGCC
United States of America	colorado	denver	Niobrara and Niobrara-Codell	-48	COGCC
United States of America	Colorado	Denver	Niobrara and Niobrara-Codell	-47.98	COGCC
United States of America	Colorado	Denver	Niobrara and Niobrara-Codell	-47.97	COGCC
United States of America	Colorado	Denver	Niobrara and Niobrara-Codell	-47.94	COGCC
United States of America	Colorado	Denver	Niobrara and Niobrara-Codell	-47.93	COGCC
United States of America	Colorado	Denver	Niobrara and Niobrara-Codell	-47.86	COGCC
United States of America	Colorado	Denver	Niobrara and Niobrara-Codell	-47.86	COGCC
United States of America	Colorado	Denver	Niobrara and Niobrara-Codell	-47.76	COGCC
United States of America	Colorado	Denver	Niobrara and Niobrara-Codell	-47.76	COGCC
United States of America	Colorado	Denver	Niobrara and Niobrara-Codell	-47.75	COGCC
United States of America	Colorado	Denver	Niobrara and Niobrara-Codell	-47.73	COGCC
United States of America	Colorado	Denver	Niobrara and Niobrara-Codell	-47.72	COGCC
United States of America	Colorado	Denver	Niobrara and Niobrara-Codell	-47.7	COGCC
United States of America	Colorado	Denver	Niobrara and Niobrara-Codell	-47.68	COGCC
United States of America	colorado	denver	Niobrara and Niobrara-Codell	-47.67	COGCC
United States of America	Colorado	Denver	Niobrara and Niobrara-Codell	-47.66	COGCC
United States of America	Colorado	Denver	Niobrara and Niobrara-Codell	-47.65	COGCC
United States of America	Colorado	Denver	Niobrara and Niobrara-Codell	-47.62	COGCC
United States of America	Colorado	Denver	Niobrara and Niobrara-Codell	-47.56	COGCC
United States of America	Colorado	Denver	Niobrara and Niobrara-Codell	-47.55	COGCC
United States of America	Colorado	Denver	Niobrara and Niobrara-Codell	-47.54	COGCC
United States of America	Colorado	Denver	Niobrara and Niobrara-Codell	-47.54	COGCC
United States of America	Colorado	Denver	Niobrara and Niobrara-Codell	-47.48	COGCC
United States of America	Colorado	Denver	Niobrara and Niobrara-Codell	-47.45	COGCC
United States of America	Colorado	Denver	Niobrara and Niobrara-Codell	-47.41	COGCC
United States of America	Colorado	Denver	Niobrara and Niobrara-Codell	-47.35	COGCC
United States of America	Colorado	Denver	Niobrara and Niobrara-Codell	-47.35	COGCC
United States of America	Colorado	Denver	Niobrara and Niobrara-Codell	-47.29	COGCC
United States of America	Colorado	Denver	Niobrara and Niobrara-Codell	-47.23	COGCC
United States of America	Colorado	Denver	Niobrara and Niobrara-Codell	-47.23	COGCC
United States of America	Colorado	Denver	Niobrara and Niobrara-Codell	-47.22	COGCC
United States of America	Colorado	Denver	Niobrara and Niobrara-Codell	-47.2	COGCC
United States of America	Colorado	Denver	Niobrara and Niobrara-Codell	-47.13	COGCC
United States of America	colorado	denver	Niobrara and Niobrara-Codell	-47.11	COGCC
United States of America	Colorado	Denver	Niobrara and Niobrara-Codell	-47.09	COGCC
United States of America	Colorado	Denver	Niobrara and Niobrara-Codell	-47.07	COGCC
United States of America	Colorado	Denver	Niobrara and Niobrara-Codell	-47.07	COGCC
United States of America	Colorado	Denver	Niobrara and Niobrara-Codell	-47.02	COGCC
United States of America	Colorado	Denver	Niobrara and Niobrara-Codell	-47	COGCC
United States of America	Colorado	Denver	Niobrara and Niobrara-Codell	-46.95	COGCC
United States of America	colorado	denver	Niobrara and Niobrara-Codell	-46.92	COGCC
United States of America	Colorado	Denver	Niobrara and Niobrara-Codell	-46.84	COGCC
United States of America	colorado	denver	Niobrara and Niobrara-Codell	-46.81	COGCC
United States of America	colorado	denver	Niobrara and Niobrara-Codell	-46.79	COGCC
United States of America	Colorado	Denver	Niobrara and Niobrara-Codell	-46.7	COGCC
United States of America	Colorado	Denver	Niobrara and Niobrara-Codell	-46.69	COGCC
United States of America	Colorado	Denver	Niobrara and Niobrara-Codell	-46.61	COGCC
United States of America	Colorado	Denver	Niobrara and Niobrara-Codell	-46.58	COGCC
United States of America	colorado	denver	Niobrara and Niobrara-Codell	-46.47	COGCC
United States of America	Colorado	Denver	Niobrara and Niobrara-Codell	-46.41	COGCC
United States of America	Colorado	Denver	Niobrara and Niobrara-Codell	-46.41	COGCC
United States of America	Colorado	Denver	Niobrara and Niobrara-Codell	-46.32	COGCC
United States of America	Colorado	Denver	Niobrara and Niobrara-Codell	-46.27	COGCC
United States of America	Colorado	Denver	Niobrara and Niobrara-Codell	-46.17	COGCC
United States of America	colorado	denver	Niobrara and Niobrara-Codell	-46.16	COGCC
United States of America	Colorado	Denver	Niobrara and Niobrara-Codell	-46.15	COGCC
United States of America	Colorado	Denver	Niobrara and Niobrara-Codell	-46.12	COGCC
United States of America	Colorado	Denver	Niobrara and Niobrara-Codell	-46.08	COGCC
United States of America	Colorado	Denver	Niobrara and Niobrara-Codell	-46.06	COGCC
United States of America	Colorado	Denver	Niobrara and Niobrara-Codell	-46.03	COGCC
United States of America	colorado	denver	Niobrara and Niobrara-Codell	-46	COGCC
United States of America	Colorado	Denver	Niobrara and Niobrara-Codell	-45.98	COGCC
United States of America	Colorado	Denver	Niobrara and Niobrara-Codell	-45.96	COGCC
United States of America	Colorado	Denver	Niobrara and Niobrara-Codell	-45.95	COGCC
United States of America	Colorado	Denver	Niobrara and Niobrara-Codell	-45.92	COGCC
United States of America	Colorado	Denver	Niobrara and Niobrara-Codell	-45.9	COGCC
United States of America	Colorado	Denver	Niobrara and Niobrara-Codell	-45.88	COGCC
United States of America	Colorado	Denver	Niobrara and Niobrara-Codell	-45.88	COGCC
United States of America	Colorado	Denver	Niobrara and Niobrara-Codell	-45.85	COGCC
United States of America	Colorado	Denver	Niobrara and Niobrara-Codell	-45.77	COGCC
United States of America	colorado	denver	Niobrara and Niobrara-Codell	-45.75	COGCC
United States of America	colorado	denver	Niobrara and Niobrara-Codell	-45.72	COGCC
United States of America	Colorado	Denver	Niobrara and Niobrara-Codell	-45.7	COGCC
United States of America	Colorado	Denver	Niobrara and Niobrara-Codell	-45.7	COGCC
United States of America	Colorado	Denver	Niobrara and Niobrara-Codell	-45.57	COGCC
United States of America	Colorado	Denver	Niobrara and Niobrara-Codell	-45.48	COGCC
United States of America	Colorado	Denver	Niobrara and Niobrara-Codell	-45.44	COGCC
United States of America	colorado	denver	Niobrara and Niobrara-Codell	-45.41	COGCC
United States of America	Colorado	Denver	Niobrara and Niobrara-Codell	-45.35	COGCC
United States of America	Colorado	Denver	Niobrara and Niobrara-Codell	-45.34	COGCC
United States of America	colorado	denver	Niobrara and Niobrara-Codell	-45.25	COGCC
United States of America	Colorado	Denver	Niobrara and Niobrara-Codell	-45.2	COGCC
United States of America	Colorado	Denver	Niobrara and Niobrara-Codell	-45.1	COGCC
United States of America	colorado	denver	Niobrara and Niobrara-Codell	-45.06	COGCC
United States of America	colorado	denver	Niobrara and Niobrara-Codell	-45.01	COGCC
United States of America	colorado	denver	Niobrara and Niobrara-Codell	-44.87	COGCC
United States of America	Colorado	Denver	Niobrara and Niobrara-Codell	-44.81	COGCC
United States of America	Colorado	Denver	Niobrara and Niobrara-Codell	-44.74	COGCC
United States of America	Colorado	Denver	Niobrara and Niobrara-Codell	-44.7	COGCC
United States of America	colorado	denver	Niobrara and Niobrara-Codell	-44.7	COGCC
United States of America	colorado	denver	Niobrara and Niobrara-Codell	-44.66	COGCC
United States of America	colorado	denver	Niobrara and Niobrara-Codell	-44.61	COGCC
United States of America	Colorado	Denver	Niobrara and Niobrara-Codell	-44.6	COGCC
United States of America	Colorado	Denver	Niobrara and Niobrara-Codell	-44.5	COGCC
United States of America	colorado	denver	Niobrara and Niobrara-Codell	-44.43	COGCC
United States of America	Colorado	Denver	Niobrara and Niobrara-Codell	-44.3	COGCC
United States of America	colorado	denver	Niobrara and Niobrara-Codell	-44.16	COGCC
United States of America	colorado	denver	Niobrara and Niobrara-Codell	-44.06	COGCC
United States of America	colorado	denver	Niobrara and Niobrara-Codell	-44.05	COGCC
United States of America	Colorado	Denver	Niobrara and Niobrara-Codell	-32.5	COGCC
United States of America	Texas	East Texas	Haynesville	-43.62	Nicot et al. (2017)
United States of America	Texas	East Texas	Haynesville	-43.15	Nicot et al. (2017)
United States of America	Texas	East Texas	Haynesville	-38.9	Stolper et al. (2014); Clog et al. (2018)
United States of America	Texas	East Texas	Haynesville	-37.63	usgs 2009
United States of America	Texas	East Texas	Haynesville	-36	Stolper et al. (2014)
United States of America	Texas	East Texas	Haynesville	-35.4	Stolper et al. (2014)
United States of America	Texas	East Texas	Haynesville	-35.4	Stolper et al. (2014)
United States of America	Texas	East Texas	Haynesville	-35.2	Stolper et al. (2014); Clog et al. (2018)
United States of America	Texas	Fort Worth	Barnett	-55.2	Klentzman (2009)
United States of America	Texas	Fort Worth	Barnett	-55.2	Klentzman (2009)
United States of America	Texas	Fort Worth	Barnett	-54.4	Klentzman (2009)
United States of America	Texas	Fort Worth	Barnett	-53.7	Klentzman (2009)
United States of America	Texas	Fort Worth	Barnett	-53.5	Klentzman (2009)
United States of America	Texas	Fort Worth	Barnett	-53.4	Klentzman (2009)
United States of America	Texas	Fort Worth	Barnett	-53.4	Klentzman (2009)
United States of America	Texas	Fort Worth	Barnett	-53	Klentzman (2009)
United States of America	Texas	Fort Worth	Barnett	-52.9	Klentzman (2009)
United States of America	Texas	Fort Worth	Barnett	-51.6	Klentzman (2009)
United States of America	Texas	Fort Worth	Barnett	-50.7	Klentzman (2009)
United States of America	Texas	Fort Worth	Barnett	-50.2	Klentzman (2009)
United States of America	Texas	Fort Worth	Barnett	-49.9	Klentzman (2009)
United States of America	Texas	Fort Worth	Barnett	-49.7	Rodriguez and Philp (2010)
United States of America	Texas	Fort Worth	Barnett	-49.4	Klentzman (2009)
United States of America	Texas	Fort Worth	Barnett	-48.72	Nicot et al. (2017)
United States of America	Texas	Fort Worth	Barnett	-48.7	Klentzman (2009)
United States of America	Texas	Fort Worth	Barnett	-48.7	Klentzman (2009)
United States of America	Texas	Fort Worth	Barnett	-48.7	Larson et al. (2018)
United States of America	Texas	Fort Worth	Barnett	-48.6	Larson et al. (2018)
United States of America	Texas	Fort Worth	Barnett	-48.6	Rodriguez and Philp (2010)
United States of America	Texas	Fort Worth	Barnett	-48.59	Nicot et al. (2017)
United States of America	Texas	Fort Worth	Barnett	-48.4	Klentzman (2009)
United States of America	Texas	Fort Worth	Barnett	-48.3	Klentzman (2009)
United States of America	Texas	Fort Worth	Barnett	-48.23	Klentzman (2009)
United States of America	Texas	Fort Worth	Barnett	-48.2	Zumberge et al. (2012)
United States of America	Texas	Fort Worth	Barnett	-48.1	Rodriguez and Philp (2010)
United States of America	Texas	Fort Worth	Barnett	-48.03	Nicot et al. (2017)
United States of America	Texas	Fort Worth	Barnett	-48	Larson et al. (2018)
United States of America	Texas	Fort Worth	Barnett	-47.9	Larson et al. (2018)
United States of America	Texas	Fort Worth	Barnett	-47.89	Nicot et al. (2017)
United States of America	Texas	Fort Worth	Barnett	-47.8	Klentzman (2009)
United States of America	Texas	Fort Worth	Barnett	-47.8	Zumberge et al. (2012)
United States of America	Texas	Fort Worth	Barnett	-47.79	Klentzman (2009)
United States of America	Texas	Fort Worth	Barnett	-47.61	Klentzman (2009)
United States of America	Texas	Fort Worth	Barnett	-47.6	Klentzman (2009)
United States of America	Texas	Fort Worth	Barnett	-47.6	Klentzman (2009)
United States of America	Texas	Fort Worth	Barnett	-47.6	Klentzman (2009)
United States of America	Texas	Fort Worth	Barnett	-47.6	Larson et al. (2018)
United States of America	Texas	Fort Worth	Barnett	-47.6	Nicot et al. (2017)
United States of America	Texas	Fort Worth	Barnett	-47.59	Hill et al. (2007)
United States of America	Texas	Fort Worth	Barnett	-47.51	Nicot et al. (2017)
United States of America	Texas	Fort Worth	Barnett	-47.5	Darrah et al. (2014)
United States of America	Texas	Fort Worth	Barnett	-47.5	Klentzman (2009)
United States of America	Texas	Fort Worth	Barnett	-47.5	Zumberge et al. (2012)
United States of America	Texas	Fort Worth	Barnett	-47.4	Darrah et al. (2014)
United States of America	Texas	Fort Worth	Barnett	-47.4	Klentzman (2009)
United States of America	Texas	Fort Worth	Barnett	-47.4	Rodriguez and Philp (2010)
United States of America	Texas	Fort Worth	Barnett	-47.39	Klentzman (2009)
United States of America	Texas	Fort Worth	Barnett	-47.33	Klentzman (2009)
United States of America	Texas	Fort Worth	Barnett	-47.3	Klentzman (2009)
United States of America	Texas	Fort Worth	Barnett	-47.26	Klentzman (2009)
United States of America	Texas	Fort Worth	Barnett	-47.26	Klentzman (2009)
United States of America	Texas	Fort Worth	Barnett	-47.26	Nicot et al. (2017)
United States of America	Texas	Fort Worth	Barnett	-47.22	Nicot et al. (2017)
United States of America	Texas	Fort Worth	Barnett	-47.2	Klentzman (2009)
United States of America	Texas	Fort Worth	Barnett	-47.2	Klentzman (2009)
United States of America	Texas	Fort Worth	Barnett	-47.2	Klentzman (2009)
United States of America	Texas	Fort Worth	Barnett	-47.2	Larson et al. (2018)
United States of America	Texas	Fort Worth	Barnett	-47.2	Rodriguez and Philp (2010)
United States of America	Texas	Fort Worth	Barnett	-47.2	Zumberge et al. (2012)
United States of America	Texas	Fort Worth	Barnett	-47.13	Klentzman (2009)
United States of America	Texas	Fort Worth	Barnett	-47.1	Klentzman (2009)
United States of America	Texas	Fort Worth	Barnett	-46.97	Klentzman (2009)
United States of America	Texas	Fort Worth	Barnett	-46.94	Nicot et al. (2017)
United States of America	Texas	Fort Worth	Barnett	-46.93	Klentzman (2009)
United States of America	Texas	Fort Worth	Barnett	-46.93	Klentzman (2009)
United States of America	Texas	Fort Worth	Barnett	-46.9	Klentzman (2009)
United States of America	Texas	Fort Worth	Barnett	-46.9	Zumberge et al. (2012)
United States of America	Texas	Fort Worth	Barnett	-46.89	Klentzman (2009)
United States of America	Texas	Fort Worth	Barnett	-46.86	Nicot et al. (2017)
United States of America	Texas	Fort Worth	Barnett	-46.86	Nicot et al. (2017)
United States of America	Texas	Fort Worth	Barnett	-46.8	Klentzman (2009)
United States of America	Texas	Fort Worth	Barnett	-46.8	Klentzman (2009)
United States of America	Texas	Fort Worth	Barnett	-46.8	Zumberge et al. (2012)
United States of America	Texas	Fort Worth	Barnett	-46.79	Nicot et al. (2017)
United States of America	Texas	Fort Worth	Barnett	-46.77	Klentzman (2009)
United States of America	Texas	Fort Worth	Barnett	-46.76	Klentzman (2009)
United States of America	Texas	Fort Worth	Barnett	-46.7	Klentzman (2009)
United States of America	Texas	Fort Worth	Barnett	-46.7	Klentzman (2009)
United States of America	Texas	Fort Worth	Barnett	-46.7	Rodriguez and Philp (2010)
United States of America	Texas	Fort Worth	Barnett	-46.7	Zumberge et al. (2012)
United States of America	Texas	Fort Worth	Barnett	-46.69	Nicot et al. (2017)
United States of America	Texas	Fort Worth	Barnett	-46.61	Klentzman (2009)
United States of America	Texas	Fort Worth	Barnett	-46.53	Nicot et al. (2017)
United States of America	Texas	Fort Worth	Barnett	-46.53	Nicot et al. (2017)
United States of America	Texas	Fort Worth	Barnett	-46.52	Nicot et al. (2017)
United States of America	Texas	Fort Worth	Barnett	-46.51	Klentzman (2009)
United States of America	Texas	Fort Worth	Barnett	-46.51	Nicot et al. (2017)
United States of America	Texas	Fort Worth	Barnett	-46.5	Klentzman (2009)
United States of America	Texas	Fort Worth	Barnett	-46.5	Klentzman (2009)
United States of America	Texas	Fort Worth	Barnett	-46.5	Nicot et al. (2017)
United States of America	Texas	Fort Worth	Barnett	-46.31	Klentzman (2009)
United States of America	Texas	Fort Worth	Barnett	-46.3	Klentzman (2009)
United States of America	Texas	Fort Worth	Barnett	-46.3	Rodriguez and Philp (2010)
United States of America	Texas	Fort Worth	Barnett	-46.3	Zumberge et al. (2012)
United States of America	Texas	Fort Worth	Barnett	-46.2	Rodriguez and Philp (2010)
United States of America	Texas	Fort Worth	Barnett	-46.18	Klentzman (2009)
United States of America	Texas	Fort Worth	Barnett	-46.14	Klentzman (2009)
United States of America	Texas	Fort Worth	Barnett	-46.13	Klentzman (2009)
United States of America	Texas	Fort Worth	Barnett	-46.1	Klentzman (2009)
United States of America	Texas	Fort Worth	Barnett	-46	Klentzman (2009)
United States of America	Texas	Fort Worth	Barnett	-45.99	Klentzman (2009)
United States of America	Texas	Fort Worth	Barnett	-45.9	Rodriguez and Philp (2010)
United States of America	Texas	Fort Worth	Barnett	-45.89	Nicot et al. (2017)
United States of America	Texas	Fort Worth	Barnett	-45.8	Klentzman (2009)
United States of America	Texas	Fort Worth	Barnett	-45.8	Rodriguez and Philp (2010)
United States of America	Texas	Fort Worth	Barnett	-45.8	Rodriguez and Philp (2010)
United States of America	Texas	Fort Worth	Barnett	-45.8	Zumberge et al. (2012)
United States of America	Texas	Fort Worth	Barnett	-45.78	Klentzman (2009)
United States of America	Texas	Fort Worth	Barnett	-45.73	Klentzman (2009)
United States of America	Texas	Fort Worth	Barnett	-45.72	Klentzman (2009)
United States of America	Texas	Fort Worth	Barnett	-45.7	Rodriguez and Philp (2010)
United States of America	Texas	Fort Worth	Barnett	-45.69	Klentzman (2009)
United States of America	Texas	Fort Worth	Barnett	-45.6	Klentzman (2009)
United States of America	Texas	Fort Worth	Barnett	-45.6	Klentzman (2009)
United States of America	Texas	Fort Worth	Barnett	-45.6	Klentzman (2009)
United States of America	Texas	Fort Worth	Barnett	-45.6	Zumberge et al. (2012)
United States of America	Texas	Fort Worth	Barnett	-45.58	Nicot et al. (2017)
United States of America	Texas	Fort Worth	Barnett	-45.5	Klentzman (2009)
United States of America	Texas	Fort Worth	Barnett	-45.5	Klentzman (2009)
United States of America	Texas	Fort Worth	Barnett	-45.5	Klentzman (2009)
United States of America	Texas	Fort Worth	Barnett	-45.5	Rodriguez and Philp (2010)
United States of America	Texas	Fort Worth	Barnett	-45.4	Rodriguez and Philp (2010)
United States of America	Texas	Fort Worth	Barnett	-45.27	Klentzman (2009)
United States of America	Texas	Fort Worth	Barnett	-45.2	Klentzman (2009)
United States of America	Texas	Fort Worth	Barnett	-45.2	Zumberge et al. (2012)
United States of America	Texas	Fort Worth	Barnett	-45.03	Klentzman (2009)
United States of America	Texas	Fort Worth	Barnett	-44.9	Rodriguez and Philp (2010)
United States of America	Texas	Fort Worth	Barnett	-44.84	Klentzman (2009)
United States of America	Texas	Fort Worth	Barnett	-44.8	Klentzman (2009)
United States of America	Texas	Fort Worth	Barnett	-44.8	Rodriguez and Philp (2010)
United States of America	Texas	Fort Worth	Barnett	-44.8	Zumberge et al. (2012)
United States of America	Texas	Fort Worth	Barnett	-44.8	Zumberge et al. (2012)
United States of America	Texas	Fort Worth	Barnett	-44.79	Klentzman (2009)
United States of America	Texas	Fort Worth	Barnett	-44.76	Klentzman (2009)
United States of America	Texas	Fort Worth	Barnett	-44.7	Klentzman (2009)
United States of America	Texas	Fort Worth	Barnett	-44.7	Klentzman (2009)
United States of America	Texas	Fort Worth	Barnett	-44.6	Klentzman (2009)
United States of America	Texas	Fort Worth	Barnett	-44.6	Rodriguez and Philp (2010)
United States of America	Texas	Fort Worth	Barnett	-44.6	Zumberge et al. (2012)
United States of America	Texas	Fort Worth	Barnett	-44.59	Klentzman (2009)
United States of America	Texas	Fort Worth	Barnett	-44.54	Nicot et al. (2017)
United States of America	Texas	Fort Worth	Barnett	-44.51	Nicot et al. (2017)
United States of America	Texas	Fort Worth	Barnett	-44.5	Larson et al. (2018)
United States of America	Texas	Fort Worth	Barnett	-44.5	Zumberge et al. (2012)
United States of America	Texas	Fort Worth	Barnett	-44.4	Klentzman (2009)
United States of America	Texas	Fort Worth	Barnett	-44.4	Klentzman (2009)
United States of America	Texas	Fort Worth	Barnett	-44.3	Klentzman (2009)
United States of America	Texas	Fort Worth	Barnett	-44.3	Zumberge et al. (2012)
United States of America	Texas	Fort Worth	Barnett	-44.3	Zumberge et al. (2012)
United States of America	Texas	Fort Worth	Barnett	-44.25	Klentzman (2009)
United States of America	Texas	Fort Worth	Barnett	-44.2	Rodriguez and Philp (2010)
United States of America	Texas	Fort Worth	Barnett	-44.2	Zumberge et al. (2012)
United States of America	Texas	Fort Worth	Barnett	-44.18	Hill et al. (2007)
United States of America	Texas	Fort Worth	Barnett	-44.18	Klentzman (2009)
United States of America	Texas	Fort Worth	Barnett	-44.14	Nicot et al. (2017)
United States of America	Texas	Fort Worth	Barnett	-44.1	Larson et al. (2018)
United States of America	Texas	Fort Worth	Barnett	-44.1	Zumberge et al. (2012)
United States of America	Texas	Fort Worth	Barnett	-44.1	Zumberge et al. (2012)
United States of America	Texas	Fort Worth	Barnett	-43.9	Rodriguez and Philp (2010)
United States of America	Texas	Fort Worth	Barnett	-43.9	Rodriguez and Philp (2010)
United States of America	Texas	Fort Worth	Barnett	-43.9	Zumberge et al. (2012)
United States of America	Texas	Fort Worth	Barnett	-43.8	Klentzman (2009)
United States of America	Texas	Fort Worth	Barnett	-43.74	Klentzman (2009)
United States of America	Texas	Fort Worth	Barnett	-43.7	Klentzman (2009)
United States of America	Texas	Fort Worth	Barnett	-43.7	Klentzman (2009)
United States of America	Texas	Fort Worth	Barnett	-43.7	Rodriguez and Philp (2010)
United States of America	Texas	Fort Worth	Barnett	-43.7	Zumberge et al. (2012)
United States of America	Texas	Fort Worth	Barnett	-43.7	Zumberge et al. (2012)
United States of America	Texas	Fort Worth	Barnett	-43.7	Zumberge et al. (2012)
United States of America	Texas	Fort Worth	Barnett	-43.66	Klentzman (2009)
United States of America	Texas	Fort Worth	Barnett	-43.6	Zumberge et al. (2012)
United States of America	Texas	Fort Worth	Barnett	-43.5	Klentzman (2009)
United States of America	Texas	Fort Worth	Barnett	-43.5	Rodriguez and Philp (2010)
United States of America	Texas	Fort Worth	Barnett	-43.5	Zumberge et al. (2012)
United States of America	Texas	Fort Worth	Barnett	-43.4	Klentzman (2009)
United States of America	Texas	Fort Worth	Barnett	-43.4	Klentzman (2009)
United States of America	Texas	Fort Worth	Barnett	-43.4	Rodriguez and Philp (2010)
United States of America	Texas	Fort Worth	Barnett	-43.3	Klentzman (2009)
United States of America	Texas	Fort Worth	Barnett	-43.3	Klentzman (2009)
United States of America	Texas	Fort Worth	Barnett	-43.3	Rodriguez and Philp (2010)
United States of America	Texas	Fort Worth	Barnett	-43.2	Rodriguez and Philp (2010)
United States of America	Texas	Fort Worth	Barnett	-43.2	Rodriguez and Philp (2010)
United States of America	Texas	Fort Worth	Barnett	-43.1	Klentzman (2009)
United States of America	Texas	Fort Worth	Barnett	-43.1	Rodriguez and Philp (2010)
United States of America	Texas	Fort Worth	Barnett	-43	Klentzman (2009)
United States of America	Texas	Fort Worth	Barnett	-42.9	Klentzman (2009)
United States of America	Texas	Fort Worth	Barnett	-42.9	Zumberge et al. (2012)
United States of America	Texas	Fort Worth	Barnett	-42.8	Klentzman (2009)
United States of America	Texas	Fort Worth	Barnett	-42.8	Zumberge et al. (2012)
United States of America	Texas	Fort Worth	Barnett	-42.7	Klentzman (2009)
United States of America	Texas	Fort Worth	Barnett	-42.7	Klentzman (2009)
United States of America	Texas	Fort Worth	Barnett	-42.7	Klentzman (2009)
United States of America	Texas	Fort Worth	Barnett	-42.7	Rodriguez and Philp (2010)
United States of America	Texas	Fort Worth	Barnett	-42.7	Zumberge et al. (2012)
United States of America	Texas	Fort Worth	Barnett	-42.6	Klentzman (2009)
United States of America	Texas	Fort Worth	Barnett	-42.6	Klentzman (2009)
United States of America	Texas	Fort Worth	Barnett	-42.6	Klentzman (2009)
United States of America	Texas	Fort Worth	Barnett	-42.6	Rodriguez and Philp (2010)
United States of America	Texas	Fort Worth	Barnett	-42.5	Klentzman (2009)
United States of America	Texas	Fort Worth	Barnett	-42.5	Zumberge et al. (2012)
United States of America	Texas	Fort Worth	Barnett	-42.4	Klentzman (2009)
United States of America	Texas	Fort Worth	Barnett	-42.4	Klentzman (2009)
United States of America	Texas	Fort Worth	Barnett	-42.4	Klentzman (2009)
United States of America	Texas	Fort Worth	Barnett	-42.4	Zumberge et al. (2012)
United States of America	Texas	Fort Worth	Barnett	-42.2	Klentzman (2009)
United States of America	Texas	Fort Worth	Barnett	-42.2	Klentzman (2009)
United States of America	Texas	Fort Worth	Barnett	-42.2	Rodriguez and Philp (2010)
United States of America	Texas	Fort Worth	Barnett	-42.2	Zumberge et al. (2012)
United States of America	Texas	Fort Worth	Barnett	-42.2	Zumberge et al. (2012)
United States of America	Texas	Fort Worth	Barnett	-42.2	Zumberge et al. (2012)
United States of America	Texas	Fort Worth	Barnett	-42.1	Klentzman (2009)
United States of America	Texas	Fort Worth	Barnett	-42.01	Klentzman (2009)
United States of America	Texas	Fort Worth	Barnett	-42	Klentzman (2009)
United States of America	Texas	Fort Worth	Barnett	-42	Rodriguez and Philp (2010)
United States of America	Texas	Fort Worth	Barnett	-42	Zumberge et al. (2012)
United States of America	Texas	Fort Worth	Barnett	-41.9	Klentzman (2009)
United States of America	Texas	Fort Worth	Barnett	-41.9	Rodriguez and Philp (2010)
United States of America	Texas	Fort Worth	Barnett	-41.9	Zumberge et al. (2012)
United States of America	Texas	Fort Worth	Barnett	-41.82	Hill et al. (2007)
United States of America	Texas	Fort Worth	Barnett	-41.82	Klentzman (2009)
United States of America	Texas	Fort Worth	Barnett	-41.8	Klentzman (2009)
United States of America	Texas	Fort Worth	Barnett	-41.8	Klentzman (2009)
United States of America	Texas	Fort Worth	Barnett	-41.8	Zumberge et al. (2012)
United States of America	Texas	Fort Worth	Barnett	-41.8	Zumberge et al. (2012)
United States of America	Texas	Fort Worth	Barnett	-41.73	Klentzman (2009)
United States of America	Texas	Fort Worth	Barnett	-41.7	Klentzman (2009)
United States of America	Texas	Fort Worth	Barnett	-41.7	Klentzman (2009)
United States of America	Texas	Fort Worth	Barnett	-41.7	Klentzman (2009)
United States of America	Texas	Fort Worth	Barnett	-41.7	Klentzman (2009)
United States of America	Texas	Fort Worth	Barnett	-41.7	Klentzman (2009)
United States of America	Texas	Fort Worth	Barnett	-41.7	Zumberge et al. (2012)
United States of America	Texas	Fort Worth	Barnett	-41.7	Zumberge et al. (2012)
United States of America	Texas	Fort Worth	Barnett	-41.7	Zumberge et al. (2012)
United States of America	Texas	Fort Worth	Barnett	-41.69	Klentzman (2009)
United States of America	Texas	Fort Worth	Barnett	-41.6	Klentzman (2009)
United States of America	Texas	Fort Worth	Barnett	-41.6	Zumberge et al. (2012)
United States of America	Texas	Fort Worth	Barnett	-41.6	Zumberge et al. (2012)
United States of America	Texas	Fort Worth	Barnett	-41.58	Klentzman (2009)
United States of America	Texas	Fort Worth	Barnett	-41.5	Klentzman (2009)
United States of America	Texas	Fort Worth	Barnett	-41.5	Klentzman (2009)
United States of America	Texas	Fort Worth	Barnett	-41.5	Klentzman (2009)
United States of America	Texas	Fort Worth	Barnett	-41.5	Klentzman (2009)
United States of America	Texas	Fort Worth	Barnett	-41.5	Zumberge et al. (2012)
United States of America	Texas	Fort Worth	Barnett	-41.43	Klentzman (2009)
United States of America	Texas	Fort Worth	Barnett	-41.4	Klentzman (2009)
United States of America	Texas	Fort Worth	Barnett	-41.4	Rodriguez and Philp (2010)
United States of America	Texas	Fort Worth	Barnett	-41.4	Zumberge et al. (2012)
United States of America	Texas	Fort Worth	Barnett	-41.4	Zumberge et al. (2012)
United States of America	Texas	Fort Worth	Barnett	-41.39	Klentzman (2009)
United States of America	Texas	Fort Worth	Barnett	-41.3	Klentzman (2009)
United States of America	Texas	Fort Worth	Barnett	-41.3	Zumberge et al. (2012)
United States of America	Texas	Fort Worth	Barnett	-41.2	Klentzman (2009)
United States of America	Texas	Fort Worth	Barnett	-41.2	Klentzman (2009)
United States of America	Texas	Fort Worth	Barnett	-41.2	Zumberge et al. (2012)
United States of America	Texas	Fort Worth	Barnett	-41.2	Zumberge et al. (2012)
United States of America	Texas	Fort Worth	Barnett	-41.17	Klentzman (2009)
United States of America	Texas	Fort Worth	Barnett	-41.13	Hill et al. (2007)
United States of America	Texas	Fort Worth	Barnett	-41.13	Klentzman (2009)
United States of America	Texas	Fort Worth	Barnett	-41.1	Klentzman (2009)
United States of America	Texas	Fort Worth	Barnett	-41.1	Zumberge et al. (2012)
United States of America	Texas	Fort Worth	Barnett	-41.1	Zumberge et al. (2012)
United States of America	Texas	Fort Worth	Barnett	-41	Klentzman (2009)
United States of America	Texas	Fort Worth	Barnett	-41	Zumberge et al. (2012)
United States of America	Texas	Fort Worth	Barnett	-40.94	Klentzman (2009)
United States of America	Texas	Fort Worth	Barnett	-40.9	Klentzman (2009)
United States of America	Texas	Fort Worth	Barnett	-40.9	Klentzman (2009)
United States of America	Texas	Fort Worth	Barnett	-40.9	Zumberge et al. (2012)
United States of America	Texas	Fort Worth	Barnett	-40.9	Zumberge et al. (2012)
United States of America	Texas	Fort Worth	Barnett	-40.9	Zumberge et al. (2012)
United States of America	Texas	Fort Worth	Barnett	-40.9	Zumberge et al. (2012)
United States of America	Texas	Fort Worth	Barnett	-40.9	Zumberge et al. (2012)
United States of America	Texas	Fort Worth	Barnett	-40.9	Zumberge et al. (2012)
United States of America	Texas	Fort Worth	Barnett	-40.9	Zumberge et al. (2012)
United States of America	Texas	Fort Worth	Barnett	-40.88	Klentzman (2009)
United States of America	Texas	Fort Worth	Barnett	-40.86	Klentzman (2009)
United States of America	Texas	Fort Worth	Barnett	-40.85	Klentzman (2009)
United States of America	Texas	Fort Worth	Barnett	-40.8	Klentzman (2009)
United States of America	Texas	Fort Worth	Barnett	-40.8	Klentzman (2009)
United States of America	Texas	Fort Worth	Barnett	-40.8	Zumberge et al. (2012)
United States of America	Texas	Fort Worth	Barnett	-40.8	Zumberge et al. (2012)
United States of America	Texas	Fort Worth	Barnett	-40.8	Zumberge et al. (2012)
United States of America	Texas	Fort Worth	Barnett	-40.75	Klentzman (2009)
United States of America	Texas	Fort Worth	Barnett	-40.72	Klentzman (2009)
United States of America	Texas	Fort Worth	Barnett	-40.7	Klentzman (2009)
United States of America	Texas	Fort Worth	Barnett	-40.7	Zumberge et al. (2012)
United States of America	Texas	Fort Worth	Barnett	-40.7	Zumberge et al. (2012)
United States of America	Texas	Fort Worth	Barnett	-40.7	Zumberge et al. (2012)
United States of America	Texas	Fort Worth	Barnett	-40.69	Klentzman (2009)
United States of America	Texas	Fort Worth	Barnett	-40.63	Klentzman (2009)
United States of America	Texas	Fort Worth	Barnett	-40.6	Klentzman (2009)
United States of America	Texas	Fort Worth	Barnett	-40.6	Klentzman (2009)
United States of America	Texas	Fort Worth	Barnett	-40.6	Klentzman (2009)
United States of America	Texas	Fort Worth	Barnett	-40.6	Zumberge et al. (2012)
United States of America	Texas	Fort Worth	Barnett	-40.6	Zumberge et al. (2012)
United States of America	Texas	Fort Worth	Barnett	-40.6	Zumberge et al. (2012)
United States of America	Texas	Fort Worth	Barnett	-40.6	Zumberge et al. (2012)
United States of America	Texas	Fort Worth	Barnett	-40.6	Zumberge et al. (2012)
United States of America	Texas	Fort Worth	Barnett	-40.59	Klentzman (2009)
United States of America	Texas	Fort Worth	Barnett	-40.5	Zumberge et al. (2012)
United States of America	Texas	Fort Worth	Barnett	-40.5	Zumberge et al. (2012)
United States of America	Texas	Fort Worth	Barnett	-40.47	Klentzman (2009)
United States of America	Texas	Fort Worth	Barnett	-40.45	Klentzman (2009)
United States of America	Texas	Fort Worth	Barnett	-40.4	Klentzman (2009)
United States of America	Texas	Fort Worth	Barnett	-40.4	Klentzman (2009)
United States of America	Texas	Fort Worth	Barnett	-40.4	Rodriguez and Philp (2010)
United States of America	Texas	Fort Worth	Barnett	-40.4	Zumberge et al. (2012)
United States of America	Texas	Fort Worth	Barnett	-40.4	Zumberge et al. (2012)
United States of America	Texas	Fort Worth	Barnett	-40.4	Zumberge et al. (2012)
United States of America	Texas	Fort Worth	Barnett	-40.36	Klentzman (2009)
United States of America	Texas	Fort Worth	Barnett	-40.27	Klentzman (2009)
United States of America	Texas	Fort Worth	Barnett	-40.2	Klentzman (2009)
United States of America	Texas	Fort Worth	Barnett	-40.2	Klentzman (2009)
United States of America	Texas	Fort Worth	Barnett	-40.2	Klentzman (2009)
United States of America	Texas	Fort Worth	Barnett	-40.2	Klentzman (2009)
United States of America	Texas	Fort Worth	Barnett	-40.2	Rodriguez and Philp (2010)
United States of America	Texas	Fort Worth	Barnett	-40.2	Zumberge et al. (2012)
United States of America	Texas	Fort Worth	Barnett	-40.2	Zumberge et al. (2012)
United States of America	Texas	Fort Worth	Barnett	-40.2	Zumberge et al. (2012)
United States of America	Texas	Fort Worth	Barnett	-40.2	Zumberge et al. (2012)
United States of America	Texas	Fort Worth	Barnett	-40.2	Zumberge et al. (2012)
United States of America	Texas	Fort Worth	Barnett	-40.2	Zumberge et al. (2012)
United States of America	Texas	Fort Worth	Barnett	-40.19	Klentzman (2009)
United States of America	Texas	Fort Worth	Barnett	-40.19	Klentzman (2009)
United States of America	Texas	Fort Worth	Barnett	-40.1	Klentzman (2009)
United States of America	Texas	Fort Worth	Barnett	-40.1	Klentzman (2009)
United States of America	Texas	Fort Worth	Barnett	-40.1	Klentzman (2009)
United States of America	Texas	Fort Worth	Barnett	-40.1	Zumberge et al. (2012)
United States of America	Texas	Fort Worth	Barnett	-40.03	Klentzman (2009)
United States of America	Texas	Fort Worth	Barnett	-40	Klentzman (2009)
United States of America	Texas	Fort Worth	Barnett	-40	Zumberge et al. (2012)
United States of America	Texas	Fort Worth	Barnett	-40	Zumberge et al. (2012)
United States of America	Texas	Fort Worth	Barnett	-40	Zumberge et al. (2012)
United States of America	Texas	Fort Worth	Barnett	-39.97	Klentzman (2009)
United States of America	Texas	Fort Worth	Barnett	-39.93	Klentzman (2009)
United States of America	Texas	Fort Worth	Barnett	-39.9	Klentzman (2009)
United States of America	Texas	Fort Worth	Barnett	-39.9	Klentzman (2009)
United States of America	Texas	Fort Worth	Barnett	-39.9	Zumberge et al. (2012)
United States of America	Texas	Fort Worth	Barnett	-39.9	Zumberge et al. (2012)
United States of America	Texas	Fort Worth	Barnett	-39.9	Zumberge et al. (2012)
United States of America	Texas	Fort Worth	Barnett	-39.9	Zumberge et al. (2012)
United States of America	Texas	Fort Worth	Barnett	-39.85	Klentzman (2009)
United States of America	Texas	Fort Worth	Barnett	-39.8	Klentzman (2009)
United States of America	Texas	Fort Worth	Barnett	-39.8	Klentzman (2009)
United States of America	Texas	Fort Worth	Barnett	-39.8	Klentzman (2009)
United States of America	Texas	Fort Worth	Barnett	-39.8	Klentzman (2009)
United States of America	Texas	Fort Worth	Barnett	-39.8	Zumberge et al. (2012)
United States of America	Texas	Fort Worth	Barnett	-39.8	Zumberge et al. (2012)
United States of America	Texas	Fort Worth	Barnett	-39.8	Zumberge et al. (2012)
United States of America	Texas	Fort Worth	Barnett	-39.8	Zumberge et al. (2012)
United States of America	Texas	Fort Worth	Barnett	-39.74	Klentzman (2009)
United States of America	Texas	Fort Worth	Barnett	-39.7	Klentzman (2009)
United States of America	Texas	Fort Worth	Barnett	-39.7	Rodriguez and Philp (2010)
United States of America	Texas	Fort Worth	Barnett	-39.7	Zumberge et al. (2012)
United States of America	Texas	Fort Worth	Barnett	-39.7	Zumberge et al. (2012)
United States of America	Texas	Fort Worth	Barnett	-39.6	Klentzman (2009)
United States of America	Texas	Fort Worth	Barnett	-39.6	Klentzman (2009)
United States of America	Texas	Fort Worth	Barnett	-39.6	Klentzman (2009)
United States of America	Texas	Fort Worth	Barnett	-39.6	Zumberge et al. (2012)
United States of America	Texas	Fort Worth	Barnett	-39.6	Zumberge et al. (2012)
United States of America	Texas	Fort Worth	Barnett	-39.5	Klentzman (2009)
United States of America	Texas	Fort Worth	Barnett	-39.5	Klentzman (2009)
United States of America	Texas	Fort Worth	Barnett	-39.5	Klentzman (2009)
United States of America	Texas	Fort Worth	Barnett	-39.5	Klentzman (2009)
United States of America	Texas	Fort Worth	Barnett	-39.5	Klentzman (2009)
United States of America	Texas	Fort Worth	Barnett	-39.5	Zumberge et al. (2012)
United States of America	Texas	Fort Worth	Barnett	-39.5	Zumberge et al. (2012)
United States of America	Texas	Fort Worth	Barnett	-39.5	Zumberge et al. (2012)
United States of America	Texas	Fort Worth	Barnett	-39.4	Klentzman (2009)
United States of America	Texas	Fort Worth	Barnett	-39.4	Klentzman (2009)
United States of America	Texas	Fort Worth	Barnett	-39.4	Zumberge et al. (2012)
United States of America	Texas	Fort Worth	Barnett	-39.4	Zumberge et al. (2012)
United States of America	Texas	Fort Worth	Barnett	-39.33	Klentzman (2009)
United States of America	Texas	Fort Worth	Barnett	-39.3	Klentzman (2009)
United States of America	Texas	Fort Worth	Barnett	-39.3	Klentzman (2009)
United States of America	Texas	Fort Worth	Barnett	-39.3	Klentzman (2009)
United States of America	Texas	Fort Worth	Barnett	-39.3	Rodriguez and Philp (2010)
United States of America	Texas	Fort Worth	Barnett	-39.3	Zumberge et al. (2012)
United States of America	Texas	Fort Worth	Barnett	-39.3	Zumberge et al. (2012)
United States of America	Texas	Fort Worth	Barnett	-39.3	Zumberge et al. (2012)
United States of America	Texas	Fort Worth	Barnett	-39.3	Zumberge et al. (2012)
United States of America	Texas	Fort Worth	Barnett	-39.3	Zumberge et al. (2012)
United States of America	Texas	Fort Worth	Barnett	-39.26	Klentzman (2009)
United States of America	Texas	Fort Worth	Barnett	-39.2	Klentzman (2009)
United States of America	Texas	Fort Worth	Barnett	-39.2	Zumberge et al. (2012)
United States of America	Texas	Fort Worth	Barnett	-39.14	Klentzman (2009)
United States of America	Texas	Fort Worth	Barnett	-39.1	Zumberge et al. (2012)
United States of America	Texas	Fort Worth	Barnett	-39	Klentzman (2009)
United States of America	Texas	Fort Worth	Barnett	-39	Klentzman (2009)
United States of America	Texas	Fort Worth	Barnett	-39	Rodriguez and Philp (2010)
United States of America	Texas	Fort Worth	Barnett	-39	Zumberge et al. (2012)
United States of America	Texas	Fort Worth	Barnett	-39	Zumberge et al. (2012)
United States of America	Texas	Fort Worth	Barnett	-39	Zumberge et al. (2012)
United States of America	Texas	Fort Worth	Barnett	-38.95	Klentzman (2009)
United States of America	Texas	Fort Worth	Barnett	-38.91	Klentzman (2009)
United States of America	Texas	Fort Worth	Barnett	-38.9	Klentzman (2009)
United States of America	Texas	Fort Worth	Barnett	-38.9	Rodriguez and Philp (2010)
United States of America	Texas	Fort Worth	Barnett	-38.9	Zumberge et al. (2012)
United States of America	Texas	Fort Worth	Barnett	-38.8	Klentzman (2009)
United States of America	Texas	Fort Worth	Barnett	-38.8	Klentzman (2009)
United States of America	Texas	Fort Worth	Barnett	-38.8	Klentzman (2009)
United States of America	Texas	Fort Worth	Barnett	-38.8	Rodriguez and Philp (2010)
United States of America	Texas	Fort Worth	Barnett	-38.8	Zumberge et al. (2012)
United States of America	Texas	Fort Worth	Barnett	-38.74	Klentzman (2009)
United States of America	Texas	Fort Worth	Barnett	-38.7	Klentzman (2009)
United States of America	Texas	Fort Worth	Barnett	-38.7	Rodriguez and Philp (2010)
United States of America	Texas	Fort Worth	Barnett	-38.7	Zumberge et al. (2012)
United States of America	Texas	Fort Worth	Barnett	-38.6	Klentzman (2009)
United States of America	Texas	Fort Worth	Barnett	-38.6	Rodriguez and Philp (2010)
United States of America	Texas	Fort Worth	Barnett	-38.6	Zumberge et al. (2012)
United States of America	Texas	Fort Worth	Barnett	-38.56	Klentzman (2009)
United States of America	Texas	Fort Worth	Barnett	-38.5	Rodriguez and Philp (2010)
United States of America	Texas	Fort Worth	Barnett	-38.5	Rodriguez and Philp (2010)
United States of America	Texas	Fort Worth	Barnett	-38.5	Zumberge et al. (2012)
United States of America	Texas	Fort Worth	Barnett	-38.5	Zumberge et al. (2012)
United States of America	Texas	Fort Worth	Barnett	-38.47	Klentzman (2009)
United States of America	Texas	Fort Worth	Barnett	-38.4	Rodriguez and Philp (2010)
United States of America	Texas	Fort Worth	Barnett	-38.34	Klentzman (2009)
United States of America	Texas	Fort Worth	Barnett	-38.3	Klentzman (2009)
United States of America	Texas	Fort Worth	Barnett	-38.3	Zumberge et al. (2012)
United States of America	Texas	Fort Worth	Barnett	-38.3	Zumberge et al. (2012)
United States of America	Texas	Fort Worth	Barnett	-38.2	Klentzman (2009)
United States of America	Texas	Fort Worth	Barnett	-38.1	Rodriguez and Philp (2010)
United States of America	Texas	Fort Worth	Barnett	-38.1	Zumberge et al. (2012)
United States of America	Texas	Fort Worth	Barnett	-38	Klentzman (2009)
United States of America	Texas	Fort Worth	Barnett	-37.9	Klentzman (2009)
United States of America	Texas	Fort Worth	Barnett	-37.9	Zumberge et al. (2012)
United States of America	Texas	Fort Worth	Barnett	-37.86	Klentzman (2009)
United States of America	Texas	Fort Worth	Barnett	-37.7	Rodriguez and Philp (2010)
United States of America	Texas	Fort Worth	Barnett	-37.7	Rodriguez and Philp (2010)
United States of America	Texas	Fort Worth	Barnett	-37.6	Rodriguez and Philp (2010)
United States of America	Texas	Fort Worth	Barnett	-37.32	Klentzman (2009)
United States of America	Texas	Fort Worth	Barnett	-37.3	Zumberge et al. (2012)
United States of America	Texas	Fort Worth	Barnett	-37.2	Klentzman (2009)
United States of America	Texas	Fort Worth	Barnett	-37.2	Klentzman (2009)
United States of America	Texas	Fort Worth	Barnett	-37.2	Zumberge et al. (2012)
United States of America	Texas	Fort Worth	Barnett	-37.14	Klentzman (2009)
United States of America	Texas	Fort Worth	Barnett	-37.1	Rodriguez and Philp (2010)
United States of America	Texas	Fort Worth	Barnett	-37.1	Zumberge et al. (2012)
United States of America	Texas	Fort Worth	Barnett	-36.8	Klentzman (2009)
United States of America	Texas	Fort Worth	Barnett	-36.7	Klentzman (2009)
United States of America	Texas	Fort Worth	Barnett	-36.5	Klentzman (2009)
United States of America	Texas	Fort Worth	Barnett	-36.41	Klentzman (2009)
United States of America	Texas	Fort Worth	Barnett	-36.4	Zumberge et al. (2012)
United States of America	Texas	Fort Worth	Barnett	-35.9	Klentzman (2009)
United States of America	Texas	Fort Worth	Barnett	-35.9	Zumberge et al. (2012)
United States of America	Texas	Fort Worth	Barnett	-35.9	Zumberge et al. (2012)
United States of America	Texas	Fort Worth	Barnett	-35.7	Klentzman (2009)
United States of America	Texas	Fort Worth	Barnett	-35.7	Zumberge et al. (2012)
United States of America	Wyoming	Greater Green River	Lewis	-47.37	usgs 2009
United States of America	Wyoming	Greater Green River	Lewis	-45.1	usgs 2009
United States of America	Wyoming	Greater Green River	Lewis	-43.78	usgs 2009
United States of America	Wyoming	Greater Green River	Lewis	-40.92	usgs 2009
United States of America	Wyoming	Greater Green River	Lewis	-39.04	usgs 2009
United States of America	Wyoming	Greater Green River	Lewis	-38.31	usgs 2009
United States of America	Wyoming	Greater Green River	Lewis	-37.54	usgs 2009
United States of America	Wyoming	Greater Green River	Lewis	-37.54	usgs 2009
United States of America	Wyoming	Greater Green River	Lewis	-37.31	usgs 2009
United States of America	Wyoming	Greater Green River	Lewis	-34.16	usgs 2009
United States of America	Louisianna	Gulf Coast	Haynesville	-44.21	Darling (2015)
United States of America	Louisianna	Gulf Coast	Haynesville	-42	Darling (2015)
United States of America	Louisianna	Gulf Coast	Haynesville	-40.97	Darling (2015)
United States of America	Louisianna	Gulf Coast	Haynesville	-36.38	Laughrey (2018)
United States of America	Louisianna	Gulf Coast	Haynesville	-35.97	Laughrey (2018)
United States of America	Kentucky	Illinois	New Albany	-53	Nuttall et al. (2015)
United States of America	Kentucky	Illinois	New Albany	-53	Nuttall et al. (2015)
United States of America	Indiana	Illinois	New Albany	-69.69	usgs 2009
United States of America	Indiana	Illinois	New Albany	-65.4	mcintosh et al 2002
United States of America	Indiana	Illinois	New Albany	-55.9	mcintosh et al 2002
United States of America	Indiana	Illinois	New Albany	-55.73	Salehi et al. (2010), Schlegel et al. (2011)
United States of America	Indiana	Illinois	New Albany	-55.41	Salehi et al. (2010), Schlegel et al. (2011)
United States of America	Kentucky	Illinois	New Albany	-55.4	mcintosh et al 2002
United States of America	Indiana	Illinois	New Albany	-55.12	Salehi et al. (2010), Schlegel et al. (2011)
United States of America	Kentucky	Illinois	New Albany	-54.9	mcintosh et al 2002
United States of America	Indiana	Illinois	New Albany	-54.86	usgs 2009
United States of America	Indiana	Illinois	New Albany	-54.74	Salehi et al. (2010), Schlegel et al. (2011)
United States of America	Indiana	Illinois	New Albany	-54.73	Salehi et al. (2010), Schlegel et al. (2011)
United States of America	Indiana	Illinois	New Albany	-54.6	mcintosh et al 2002
United States of America	Indiana	Illinois	New Albany	-54.58	Salehi et al. (2010), Schlegel et al. (2011)
United States of America	Indiana	Illinois	New Albany	-54.2	mcintosh et al 2002
United States of America	Indiana	Illinois	New Albany	-54.16	Salehi et al. (2010), Schlegel et al. (2011)
United States of America	Kentucky	Illinois	New Albany	-53.8	mcintosh et al 2002
United States of America	Kentucky	Illinois	New Albany	-53.64	Salehi et al. (2010), Schlegel et al. (2011)
United States of America	Kentucky	Illinois	New Albany	-53.6	mcintosh et al 2002
United States of America	Indiana	Illinois	New Albany	-53.55	usgs 2009
United States of America	Indiana	Illinois	New Albany	-53.51	usgs 2009
United States of America	Indiana	Illinois	New Albany	-53.3	mcintosh et al 2002
United States of America	Indiana	Illinois	New Albany	-53.27	usgs 2009
United States of America	Indiana	Illinois	New Albany	-53.09	Salehi et al. (2010), Schlegel et al. (2011)
United States of America	Indiana	Illinois	New Albany	-53	Claypool and Threlkeld (1977)
United States of America	Kentucky	Illinois	New Albany	-52.9	mcintosh et al 2002
United States of America	Kentucky	Illinois	New Albany	-52.9	mcintosh et al 2002
United States of America	Indiana	Illinois	New Albany	-52.84	usgs 2009
United States of America	Kentucky	Illinois	New Albany	-52.8	mcintosh et al 2002
United States of America	Indiana	Illinois	New Albany	-52.75	usgs 2009
United States of America	Kentucky	Illinois	New Albany	-52.7	mcintosh et al 2002
United States of America	Kentucky	Illinois	New Albany	-52.7	mcintosh et al 2002
United States of America	Kentucky	Illinois	New Albany	-52.7	mcintosh et al 2002
United States of America	Indiana	Illinois	New Albany	-52.64	usgs 2009
United States of America	Kentucky	Illinois	New Albany	-52.5	mcintosh et al 2002
United States of America	Kentucky	Illinois	New Albany	-52.2	mcintosh et al 2002
United States of America	Indiana	Illinois	New Albany	-51.85	Salehi et al. (2010), Schlegel et al. (2011)
United States of America	Kentucky	Illinois	New Albany	-51.8	mcintosh et al 2002
United States of America	Indiana	Illinois	New Albany	-51.59	Salehi et al. (2010), Schlegel et al. (2011)
United States of America	Indiana	Illinois	New Albany	-51.56	Salehi et al. (2010), Schlegel et al. (2011)
United States of America	Indiana	Illinois	New Albany	-51.55	Salehi et al. (2010), Schlegel et al. (2011)
United States of America	Indiana	Illinois	New Albany	-51.48	usgs 2009
United States of America	Indiana	Illinois	New Albany	-51.4	mcintosh et al 2002
United States of America	Indiana	Illinois	New Albany	-51.35	Salehi et al. (2010), Schlegel et al. (2011)
United States of America	Indiana	Illinois	New Albany	-51.22	Salehi et al. (2010), Schlegel et al. (2011)
United States of America	Indiana	Illinois	New Albany	-50.93	Salehi et al. (2010), Schlegel et al. (2011)
United States of America	Indiana	Illinois	New Albany	-50.93	Salehi et al. (2010), Schlegel et al. (2011)
United States of America	Indiana	Illinois	New Albany	-50.79	Salehi et al. (2010), Schlegel et al. (2011)
United States of America	Indiana	Illinois	New Albany	-50.72	Salehi et al. (2010), Schlegel et al. (2011)
United States of America	Indiana	Illinois	New Albany	-50.63	Salehi et al. (2010), Schlegel et al. (2011)
United States of America	Indiana	Illinois	New Albany	-50.4	mcintosh et al 2002
United States of America	Indiana	Illinois	New Albany	-50.33	Salehi et al. (2010), Schlegel et al. (2011)
United States of America	Indiana	Illinois	New Albany	-50.29	Salehi et al. (2010), Schlegel et al. (2011)
United States of America	Indiana	Illinois	New Albany	-50.27	Salehi et al. (2010), Schlegel et al. (2011)
United States of America	Indiana	Illinois	New Albany	-50.16	Salehi et al. (2010), Schlegel et al. (2011)
United States of America	Indiana	Illinois	New Albany	-50.15	Salehi et al. (2010), Schlegel et al. (2011)
United States of America	Indiana	Illinois	New Albany	-50.1	mcintosh et al 2002
United States of America	Indiana	Illinois	New Albany	-50.09	Salehi et al. (2010), Schlegel et al. (2011)
United States of America	Indiana	Illinois	New Albany	-50.06	Salehi et al. (2010), Schlegel et al. (2011)
United States of America	Indiana	Illinois	New Albany	-50.01	Salehi et al. (2010), Schlegel et al. (2011)
United States of America	Indiana	Illinois	New Albany	-50	Salehi et al. (2010), Schlegel et al. (2011)
United States of America	Indiana	Illinois	New Albany	-49.8	mcintosh et al 2002
United States of America	Indiana	Illinois	New Albany	-49.63	Salehi et al. (2010)
United States of America	Indiana	Illinois	New Albany	-49.61	Salehi et al. (2010), Schlegel et al. (2011)
United States of America	Indiana	Illinois	New Albany	-49.5	mcintosh et al 2002
United States of America	Indiana	Illinois	New Albany	-49.4	Salehi et al. (2010), Schlegel et al. (2011)
United States of America	Indiana	Illinois	New Albany	-49.39	Salehi et al. (2010), Schlegel et al. (2011)
United States of America	Indiana	Illinois	New Albany	-49.39	Salehi et al. (2010), Schlegel et al. (2011)
United States of America	Indiana	Illinois	New Albany	-49.13	Salehi et al. (2010), Schlegel et al. (2011)
United States of America	Illinois	Illinois	New Albany	-49.09	Salehi et al. (2010), Schlegel et al. (2011)
United States of America	Indiana	Illinois	New Albany	-49.09	Salehi et al. (2010), Schlegel et al. (2011)
United States of America	Indiana	Illinois	New Albany	-48.9	Salehi et al. (2010), Schlegel et al. (2011)
United States of America	Indiana	Illinois	New Albany	-48.53	Salehi et al. (2010), Schlegel et al. (2011)
United States of America	Kentucky	Illinois	New Albany	-45.03	Salehi et al. (2010), Schlegel et al. (2011)
United States of America		Maverick	Eagle Ford	-47.5	Byrne et al. (2018)
United States of America		Maverick	Eagle Ford	-47.4	Byrne et al. (2018)
United States of America	Texas	Maverick	Eagle Ford	-47.4	Piasecki et al. (2018)
United States of America		Maverick	Eagle Ford	-46.1	Byrne et al. (2018)
United States of America	Texas	Maverick	Eagle Ford	-46.08	Piasecki et al. (2018)
United States of America		Maverick	Eagle Ford	-45.9	Byrne et al. (2018)
United States of America		Maverick	Eagle Ford	-45.55	Piasecki et al. (2018)
United States of America		Maverick	Eagle Ford	-43.1	Byrne et al. (2018)
United States of America		Maverick	Eagle Ford	-43	Byrne et al. (2018)
United States of America		Maverick	Eagle Ford	-40.7	Byrne et al. (2018)
United States of America		Maverick	Eagle Ford	-40.7	Byrne et al. (2018)
United States of America		Maverick	Eagle Ford	-40.3	Byrne et al. (2018)
United States of America		Maverick	Eagle Ford	-37.8	Byrne et al. (2018)
United States of America	Michigan	Michigan	Antrim	-57.9	Martini et al. (2003)
United States of America	Michigan	Michigan	Antrim	-57.4	Martini et al. (2003)
United States of America	Ohio	Michigan	Antrim	-55.3	Martini et al. (2003)
United States of America	Michigan	Michigan	Antrim	-55	martini et al 1998
United States of America	Michigan	Michigan	Antrim	-55	Martini et al. (2003)
United States of America	Michigan	Michigan	Antrim	-54.9	martini et al 1998
United States of America	Michigan	Michigan	Antrim	-54.9	Martini et al. (2003)
United States of America	Michigan	Michigan	Antrim	-54.2	martini et al 1998
United States of America	Michigan	Michigan	Antrim	-54.2	Martini et al. (2003)
United States of America	Michigan	Michigan	Antrim	-54.1	Martini et al. (2003)
United States of America	Michigan	Michigan	Antrim	-54.1	Martini et al. (2003)
United States of America	Michigan	Michigan	Antrim	-54	Martini et al. (2003)
United States of America	Michigan	Michigan	Antrim	-53.7	Martini et al. (2003)
United States of America	Michigan	Michigan	Antrim	-53.4	Martini et al. (2003)
United States of America	Michigan	Michigan	Antrim	-53.3	martini et al 1998
United States of America	Texas	Michigan	Antrim	-53.3	Piasecki et al. (2018)
United States of America	Michigan	Michigan	Antrim	-53.2	Stolper et al. (2015)
United States of America	Michigan	Michigan	Antrim	-53.2	Stolper et al. (2015)
United States of America	Michigan	Michigan	Antrim	-53	Stolper et al. (2015)
United States of America	Michigan	Michigan	Antrim	-52.8	martini et al 1998
United States of America	Michigan	Michigan	Antrim	-52.8	Stolper et al. (2015)
United States of America	Michigan	Michigan	Antrim	-52.6	martini et al 1998
United States of America	Michigan	Michigan	Antrim	-52.3	Martini et al. (2003)
United States of America	Michigan	Michigan	Antrim	-52.2	martini et al 1998
United States of America	Michigan	Michigan	Antrim	-52.2	Stolper et al. (2015)
United States of America	Michigan	Michigan	Antrim	-52.1	martini et al 1998
United States of America	Michigan	Michigan	Antrim	-52	martini et al 1998
United States of America	Michigan	Michigan	Antrim	-51.9	Martini et al. (2003)
United States of America	Michigan	Michigan	Antrim	-51.9	Stolper et al. (2015)
United States of America	Michigan	Michigan	Antrim	-51.7	Stolper et al. (2015)
United States of America	Michigan	Michigan	Antrim	-51.5	martini et al 1998
United States of America	Michigan	Michigan	Antrim	-51.5	martini et al 1998
United States of America	Michigan	Michigan	Antrim	-51.2	Martini et al. (2003)
United States of America	Michigan	Michigan	Antrim	-51.1	martini et al 1998
United States of America	Michigan	Michigan	Antrim	-51.1	Stolper et al. (2015)
United States of America	Michigan	Michigan	Antrim	-51	martini et al 1998
United States of America	Michigan	Michigan	Antrim	-50.9	martini et al 1998
United States of America	Michigan	Michigan	Antrim	-50.9	martini et al 1998
United States of America	Michigan	Michigan	Antrim	-50.9	Stolper et al. (2015)
United States of America	Michigan	Michigan	Antrim	-50.8	martini et al 1998
United States of America	Michigan	Michigan	Antrim	-50.8	martini et al 1998
United States of America	Michigan	Michigan	Antrim	-50.8	martini et al 1998
United States of America	Michigan	Michigan	Antrim	-50.8	martini et al 1998
United States of America	Indiana	Michigan	Antrim	-50.8	Martini et al. (2003)
United States of America	Michigan	Michigan	Antrim	-50.7	martini et al 1998
United States of America	Michigan	Michigan	Antrim	-50.6	martini et al 1998
United States of America	Michigan	Michigan	Antrim	-50.4	martini et al 1998
United States of America	Michigan	Michigan	Antrim	-50.4	martini et al 1998
United States of America	Michigan	Michigan	Antrim	-50.3	Martini et al. (2003)
United States of America	Michigan	Michigan	Antrim	-50.3	Stolper et al. (2015)
United States of America	Michigan	Michigan	Antrim	-50.2	martini et al 1998
United States of America	Michigan	Michigan	Antrim	-50.2	martini et al 1998
United States of America	Michigan	Michigan	Antrim	-50.2	Martini et al. (2003)
United States of America	Michigan	Michigan	Antrim	-50.2	Stolper et al. (2014)
United States of America	Michigan	Michigan	Antrim	-50.1	martini et al 1998
United States of America	Michigan	Michigan	Antrim	-50.1	Martini et al. (2003)
United States of America	Michigan	Michigan	Antrim	-49.9	martini et al 1998
United States of America	Michigan	Michigan	Antrim	-49.9	martini et al 1998
United States of America	Michigan	Michigan	Antrim	-49.9	Martini et al. (2003)
United States of America	Michigan	Michigan	Antrim	-49.8	Martini et al. (2003)
United States of America	Michigan	Michigan	Antrim	-49.7	Martini et al. (2003)
United States of America	Michigan	Michigan	Antrim	-49.6	Martini et al. (2003)
United States of America	Michigan	Michigan	Antrim	-49.5	martini et al 1998
United States of America	Michigan	Michigan	Antrim	-49.5	martini et al 1998
United States of America	Michigan	Michigan	Antrim	-49.4	martini et al 1998
United States of America	Michigan	Michigan	Antrim	-49.4	Martini et al. (2003)
United States of America	Michigan	Michigan	Antrim	-49.2	martini et al 1998
United States of America	Michigan	Michigan	Antrim	-49.1	martini et al 1998
United States of America	Michigan	Michigan	Antrim	-49.1	martini et al 1998
United States of America	Michigan	Michigan	Antrim	-49.1	martini et al 1998
United States of America	Michigan	Michigan	Antrim	-49	Martini et al. (2003)
United States of America	Michigan	Michigan	Antrim	-48.8	martini et al 1998
United States of America	Michigan	Michigan	Antrim	-48.4	martini et al 1998
United States of America	Michigan	Michigan	Antrim	-48.3	martini et al 1998
United States of America	Michigan	Michigan	Antrim	-45.7	martini et al 1998
United States of America	Michigan	Michigan	Antrim	-43.8	Claypool and Threlkeld (1977)
United States of America	Michigan	Michigan	Antrim	-43	Martini et al. (2003)
United States of America	Louisiana	North Louisiana Salt	Haynesville	-43.21	usgs 2009
United States of America	Louisiana	North Louisiana Salt	Haynesville	-42.23	usgs 2009
United States of America	Louisiana	North Louisiana Salt	Haynesville	-41.1	usgs 2009
United States of America	Louisiana	North Louisiana Salt	Haynesville	-40.07	usgs 2009
United States of America	Colorado	Piceance	Mancos	-33.49	COGCC
United States of America	Colorado	Piceance	Mancos	-33.33	COGCC
United States of America	Colorado	Piceance	Mancos	-51.3	Johnson and Rice (1990)
United States of America	Colorado	Piceance	Mancos	-48.74	usgs 2009
United States of America	Colorado	Piceance	Mancos	-48.68	usgs 2009
United States of America	Colorado	Piceance	Mancos	-44.58	usgs 2009
United States of America	Colorado	Piceance	Mancos	-44.38	usgs 2009
United States of America	Colorado	Piceance	Mancos	-44.3	Johnson and Rice (1990)
United States of America	Colorado	Piceance	Mancos	-43.54	usgs 2009
United States of America	Colorado	Piceance	Mancos	-41.61	usgs 2009
United States of America	Colorado	Piceance	Mancos	-41.6	Johnson and Rice (1990)
United States of America	Colorado	Piceance	Mancos	-41.1	Johnson and Rice (1990)
United States of America	Colorado	Piceance	Mancos	-40.99	usgs 2009
United States of America	Colorado	Piceance	Mancos	-40.21	usgs 2009
United States of America	Colorado	Piceance	Mancos	-40.2	Johnson and Rice (1990)
United States of America	Colorado	Piceance	Mancos	-40.1	Johnson and Rice (1990)
United States of America	Colorado	Piceance	Mancos	-39.7	usgs 2009
United States of America	Colorado	Piceance	Mancos	-38.56	usgs 2009
United States of America	Colorado	Piceance	Mancos	-38.5	Johnson and Rice (1990)
United States of America	Colorado	Piceance	Mancos	-38	Johnson and Rice (1990)
United States of America	Colorado	Piceance	Mancos	-37.9	Johnson and Rice (1990)
United States of America	Colorado	Piceance	Mancos	-36.35	usgs 2009
United States of America	Wyoming	Powder River	Niobrara / Steele (Cody Shale)	-60.57	Dennen et al. (2005)
United States of America	Colorado	Raton	Pierre	-36.93	COGCC
United States of America	California	San Joaquin	Monterey	-57.56	Lillis et al. (2007)
United States of America	California	San Joaquin	Kreyenhagen	-54.75	Lillis et al. (2007)
United States of America	California	San Joaquin	Kreyenhagen	-53.52	Lillis et al. (2007)
United States of America	California	San Joaquin	Kreyenhagen	-45.34	Lillis et al. (2007)
United States of America	California	San Joaquin	Monterey	-44.96	Lillis et al. (2007)
United States of America	California	San Joaquin	Monterey	-42.91	Lillis et al. (2007)
United States of America	California	San Joaquin	Antelope	-42.73	Lillis et al. (2007)
United States of America	California	San Joaquin	Monterey	-42.13	Lillis et al. (2007)
United States of America	California	San Joaquin	Monterey	-41.65	Lillis et al. (2007)
United States of America	California	San Joaquin	Monterey	-41.64	Lillis et al. (2007)
United States of America	California	San Joaquin	Monterey	-41.3	Lillis et al. (2007)
United States of America	California	San Joaquin	Antelope	-40.06	Lillis et al. (2007)
United States of America	California	San Joaquin	Antelope	-39.87	Lillis et al. (2007)
United States of America	California	San Joaquin	Kreyenhagen	-37.73	Lillis et al. (2007)
United States of America	California	San Joaquin	Kreyenhagen	-36.3	Lillis et al. (2007)
United States of America	Texas	South Texas	Eagle Ford	-48.292	He (2017)
United States of America	Texas	South Texas	Eagle Ford	-47.224	He (2017)
United States of America	Texas	South Texas	Eagle Ford	-44.947	He (2017)
United States of America	Texas	South Texas	Eagle Ford	-44.733	He (2017)
United States of America	Texas	South Texas	Eagle Ford	-44.698	He (2017)
United States of America	Texas	South Texas	Eagle Ford	-44.591	He (2017)
United States of America	Texas	South Texas	Eagle Ford	-44.389	Harrington et al. (2015)
United States of America	Texas	South Texas	Eagle Ford	-44.199	He (2017)
United States of America	Texas	South Texas	Eagle Ford	-43.559	He (2017)
United States of America	Texas	South Texas	Eagle Ford	-43.381	He (2017)
United States of America	Texas	South Texas	Eagle Ford	-43.167	He (2017)
United States of America	Texas	South Texas	Eagle Ford	-43.132	He (2017)
United States of America	Texas	South Texas	Eagle Ford	-42.989	He (2017)
United States of America	Texas	South Texas	Eagle Ford	-42.759	Harrington et al. (2015)
United States of America	Texas	South Texas	Eagle Ford	-42.42	He (2017)
United States of America	Texas	South Texas	Eagle Ford	-42.011	Harrington et al. (2015)
United States of America	Texas	South Texas	Eagle Ford	-41.957	He (2017)
United States of America	Texas	South Texas	Eagle Ford	-41.815	He (2017)
United States of America	Texas	South Texas	Eagle Ford	-41.388	He (2017)
United States of America	Texas	South Texas	Eagle Ford	-40.427	He (2017)
United States of America	Texas	South Texas	Eagle Ford	-40.285	He (2017)
United States of America	Texas	South Texas	Eagle Ford	-40.245	Harrington et al. (2015)
United States of America	Texas	South Texas	Eagle Ford	-37.117	He (2017)
United States of America	Texas	South Texas	Eagle Ford	-36.512	He (2017)
United States of America	Texas	South Texas	Eagle Ford	-35.302	He (2017)
United States of America	North Dakota	Williston	Three Forks	-52.6	Zumberger et al. (2016)
United States of America	North Dakota	Williston	Three Forks	-51.08	Zumberger et al. (2016)
United States of America	North Dakota	Williston	Three Forks	-50.92	Zumberger et al. (2016)
United States of America	North Dakota	Williston	Bakken	-49.48	Zumberger et al. (2016)
United States of America	North Dakota	Williston	Bakken	-47.92	Zumberger et al. (2016)
United States of America	North Dakota	Williston	Bakken	-46.9	Schoell and LeFever (2011), Schoell (2011)
United States of America	North Dakota	Williston	Bakken	-46.8	Schoell and LeFever (2011), Schoell (2011)
United States of America	North Dakota	Williston	Bakken	-46.3	Schoell and LeFever (2011), Schoell (2011)
United States of America	North Dakota	Williston	Bakken	-46.2	Schoell and LeFever (2011), Schoell (2011)
United States of America	North Dakota	Williston	Bakken	-46.1	Schoell and LeFever (2011), Schoell (2011)
United States of America	North Dakota	Williston	Bakken	-45.9	Schoell and LeFever (2011), Schoell (2011)
United States of America	North Dakota	Williston	Bakken	-45.7	Schoell and LeFever (2011), Schoell (2011)
United States of America	North Dakota	Williston	Bakken	-45.2	Schoell and LeFever (2011), Schoell (2011)
United States of America	Colorado		Niobrara and Niobrara-Codell	-70	Rice and Claypool (1981)
United States of America	Kansas		Niobrara and Niobrara-Codell	-65.4	Rice and Claypool (1981)
United States of America	Colorado		Niobrara and Niobrara-Codell	-62.5	Rice and Claypool (1981)
United States of America	Colorado		Niobrara and Niobrara-Codell	-60.5	Rice and Claypool (1981)
United States of America	Colorado		Niobrara and Niobrara-Codell	-59.7	Rice and Claypool (1981)
United States of America	Colorado		Niobrara and Niobrara-Codell	-58.8	Rice and Claypool (1981)
United States of America	Colorado		Niobrara and Niobrara-Codell	-54.7	Rice and Claypool (1981)
United States of America	South Dakota		Bakken	-49.92	Douglas et al. (2017)
United States of America	South Dakota		Bakken	-49.82	Douglas et al. (2017)
United States of America	South Dakota		Bakken	-49.58	Douglas et al. (2017)
United States of America	South Dakota		Bakken	-49.17	Douglas et al. (2017)
United States of America	South Dakota		Bakken	-48.92	Douglas et al. (2017)
United States of America	South Dakota		Bakken	-48.43	Douglas et al. (2017)
United States of America	South Dakota		Bakken	-48.39	Douglas et al. (2017)
United States of America	South Dakota		Bakken	-48.34	Douglas et al. (2017)
United States of America	Texas		Eagle Ford	-47	Douglas et al. (2017)
United States of America	Texas		Eagle Ford	-46.88	Douglas et al. (2017)
United States of America	Texas		Eagle Ford	-46.26	Douglas et al. (2017)
United States of America	Texas		Eagle Ford	-45.73	Douglas et al. (2017)
United States of America	Texas		Eagle Ford	-45.5	Douglas et al. (2017)
United States of America	Texas		Eagle Ford	-43.03	Douglas et al. (2017)
United States of America	Texas		Eagle Ford	-40.27	Douglas et al. (2017)
United States of America	Texas		Eagle Ford	-40.1	Douglas et al. (2017)
United States of America	Texas		Eagle Ford	-40.1	Douglas et al. (2017)
United States of America	Texas		Eagle Ford	-39.9	Douglas et al. (2017)
United States of America	South Dakota		Bakken	-39.76	Douglas et al. (2017)
United States of America	Texas		Eagle Ford	-38.09	Douglas et al. (2017)
United States of America	Texas		Eagle Ford	-37.7	Douglas et al. (2017)

## Sheet: Refs
Barton, D. (2018) Chemical and Stable Isotopic Characterization of Geofluids from an Unconventional Natural Gas Field in New Brunswick, Canada. MSc thesis. University of Ottawa. 73 p.
Botner E.C., A. Townsend-Small, D.B. Nash, X. Xu, A. Schimmelmann, J.H. Miller (2018) Monitoring concentration and isotopic composition of methane in groundwater in the Utica Shale hydraulic fracturing region of Ohio. Environ Monit Assess (2018) 190:322.
Burruss RC, Laughrey CD (2010) Carbon and hydrogen isotopic reversals in deep basin gas: Evidence for limits to the stability of hydrocarbons. Org Geochem 41:1285-1296.
Byrne, D.J., P.H. Barry, M. Lawson, C.J. Ballentine (2018) Determining gas expulsion vs retention during hydrocarbon generation in the Eagle Ford Shale using noble gases. Geochimica et Cosmochimica Acta, v. 241, pp. 240-254.
Cao, C., Z. Lv, L. Li, L. Du (2016) Geochemical characteristics and implications of shale gas from the Longmaxi Formation, Sichuan Basin, China, Journal of Natural Gas Geoscience, Volume 1, Issue 2, April 2016, Pages 131-138,
Cao, C., M. Zhang, Q. Tang, Y. Yang, Z. Lv, T. Zhang, C. Chen, H. Yang, L. Li (2018) Noble gas isotopic variations and geological implication of Longmaxi shale gas in Sichuan Basin, China, Marine and Petroleum Geology,v. 89, pp. 38-45.
Chen, F., C. Jiang, P. Shi, J. Chen, J. Dong, D. Feng, H. Cheng (2016) Geochemical characteristics of terrestrial shale gas and its production prediction significance in the Ordos Basin, China, Journal of Natural Gas Geoscience, Available online 29 November 2016.
Chen, X. L. Chen, X. Guo, and C. Wang (2019) Geochemical characteristics of shale gas in the Silurian Longmaxi Formation, Jiaoshiba area, Southeast Sichuan Basin, China. Energy & Fuels, in press. DOI: 10.1021/acs.energyfuels.9b01305
Clarke, H., P. Turner, R.M. Bustin, N. Riley, B. Besly (2018) Shale gas resources of the Bowland Basin, NW England: a holistic study. Petroleum Geoscience, petgeo2017-066, http://dx.doi.org/10.1144/petgeo2017-066
Claypool and Threlkeld (U.S. Geological Survey, unpublished data, 1977)
Clog, M., M. Lawson, B. Peterson, A. A. Ferreira, E. V. Santos Neto, J. M. Eiler (2018) A reconnaissance study of 13C–13C clumping in ethane from natural gas. Geochimica et Cosmochimica Acta, Volume 223, Pages 229-244.
Dai, J., C. Zou, S. Liao, D. Dong, Y. Ni, J. Huang, W. Wu, D. Gong, S. Huang, G. Hu (2014) Geochemistry of the extremely high thermal maturity Longmaxi shale gas, southern Sichuan Basin, Organic Geochemistry, Volume 74, September 2014, Pages 3-12.
Dai, J., C. Zou, D. Dong, Y. Ni, W. Wu, D. Gong, Y. Wang, S. Huang, J. Huang, C. Fang, D. Liu (2016) Geochemical characteristics of marine and terrestrial shale gas in China, Marine and Petroleum Geology, Volume 76, Pages 444-463.
Darling, B.K. (2015) Geochemical Forensics as a Means of Differentiating between Thermogenic and Biogenic Gases in the Wilcox Aquifer, Haynesville Shale Trend, Caddo Parish, Louisiana. PDF presentation.
Darrah, T. H., Vengosh, A., Jackson, R. B., Warner, N. R., & Poreda, R. J. (2014). Noble gases identify the mechanisms of fugitive gas contamination in drinking-water wells overlying the Marcellus and Barnett shales. Proceedings of the National Academy of Sciences, 111(39), 14,076–14,081. https://doi.org/10.1073/pnas.1322107111
Dennen K., Burns W., Burruss R., Hatcher K., 2005. Geochemical analyses of oils and gases, Naval Petroleum Reserve No. 3, Teapot Dome Field, Natrona County, Wyoming. US Geological Survey Open-File Report 2005-1275.
Douglas, P.M.J., D.A. Stolper, J.M. Eiler, A.L. Sessions, M. Lawson, Y. Shuai, A. Bishop, O.G. Podlaha, A.A. Ferreira, E.V. Santos Neto, M. Niemann, A.S. Steen, L. Huang, L. Chimiak, D.L. Valentine, J. Fiebig, A.J. Luhmann, W.E. Seyfried, G. Etiope, M. Schoell, W.P. Inskeep, J J. Moran, N. Kitchen, 2017. Methane clumped isotopes: Progress and potential for a new isotopic tracer. Organic Geochemis…
Faiz, M., A. Zoitsas, C. Altmann, E. Baruch and D. Close (2018) Compositional variations and carbon isotope reversal in coal and shale gas reservoirs of the Bowen and Beetaloo basins, Australia. From: Dowey, P., Osborne, M. & Volk, H. (eds) Application of Analytical Techniques to Petroleum Systems. Geological Society, London, Special Publications, 484. 20 p.
Feng, Z., D. Liu, S. Huang, W. Wu, D. Dong, W. Peng, E. Han (2016) Carbon isotopic composition of shale gas in the Silurian Longmaxi formation of the Changning area, Sichuan basin. Petroleum Exploration and Development, vol. 43, no. 5, pp. 769–777.
Feng, Z., S. Huang, W. Wu, C. Xie, W. Peng, and Y. Cai (2017) Longmaxi shale gas geochemistry in Changning and Fuling gas fields, the Sichuan Basin. Energy Exploration & Exploitation, v. 35, issue 2, pp. 259 - 278 .
Feng, Z., D. Dong, J. Tian, W. Wu, Y. Cai, Z. Shi, W. Peng (2018) Geochemical characteristics of Lower Silurian shale gas in the Changning-Zhaotong exploration blocks, southern periphery of the Sichuan Basin, Journal of Petroleum Science and Engineering, in press.
Gao, B. (2016) Geochemical characteristics and geological significance of shale gas from the Lower Silurian Longmaxi Formation in Sichuan Basin, China, Journal of Natural Gas Geoscience, Volume 1, Issue 2, Pages 119-129.
Guo, T., and Zhang, H., 2014, Formation and enrichment mode of Jiaoshiba 526 Block, Sichuan Basin: Petroleum Exploration and Development, v. 41, no. 1, p. 31-40.
Harrington, J., C. Whyte, K. Muehlenbachs, and T. Darrah (2015) Using Noble Gas and Hydrocarbon Gas Geochemistry to Source the Origin of Fluids in the Eagle Ford Shale of Texas, USA. Search and Discovery Article #41710.
He, D. (2017) Thermal maturity, composition and origin of the hydrocarbon gases of the Eagle Ford shale in Texas, USA. Senior Thesis, Ohio State University.
Hill RJ, Jarvie DM, Zumberge J, Henry M, Pollastro RM (2007) Oil and gas geochemistry and petroleum systems of the Fort Worth Basin. AAPG Bull 91:445-473.
Jenden PD (1988) Analysis of Gases in the Earth's Crust. Gas Research Institute, Chicago, 571pp.
Jenden, P.D., Drazan, D.J., and Kaplan, I.R. (1993) Mixing of thermogenic natural gases in northern Appalachian basin: American Association of Petroleum Geologists Bulletin, v. 77, p. 980-998.
Johnson RC, Rice DD (1990) Occurrence and geochemistry of natural gases, Piceance Basin, Northwest Colorado. AAPG Bull 74: 805-829.
Klentzman J. L. (2009) Geochemical Controls on Production in the Barnett Shale, Fort Worth Basin. MSc Thesis, Baylor University, 141 p.
Kornacki A.S. and J.E. Dahl (2016) Evidence some oil accumulations in the Woodford formation and the Meramec formation received an additional charge of very dry thermal gas. Search and Discovery Article #41879.
Larson, T. E., Nicot, J.-P., Mickler, P., Castro, M. C., Darvari, R., Wen, T., & Hall, C. M. (2018). Monitoring stray natural gas in groundwater with dissolved nitrogen. An example from Parker County, Texas. Water Resources Research, 54. https://doi.org/10.1029/2018WR022612
Laughrey, C.D. (2014) Geochemical Characterization of Post-Mature Gases from Middle Devonian Marcellus Formation, Northern Appalachian Basin, USA – Insights into Deep Basin Hydrocarbon Generation, Alteration, and Productivity. Search and Discovery Article #80384.
Laughrey, C.D. and F.J. Baldassare (1998) Geochemistry and Origin of Some Natural Gases in the Plateau Province, Central Appalachian Basin, Pennsylvania and Ohio. AAPG Bulletin, v. 82, n. 2, p. 317-335.
Lillis PG (2007) Upper Cretaceous microbial petroleum systems in north-central Montana. Mountain Geologist 44:11-35.
Liu, R.B. (2015) Typical feature of the first giant shale gas field in China. Natural Gas Geoscience 26(8), 1488–1498.
Liu, R. (2016) Features of the first great shale gas field in China, Journal of Natural Gas Geoscience, Volume 1, Issue 2, April 2016, Pages 109-118.
Liu, Y., X. Tang, J. Zhang, X. Mo, H. Huang, Z. Liu (2018) Geochemical characteristics of the extremely high thermal maturity transitional shale gas in the Southern North China Basin (SNCB) and its differences with marine shale gas, International Journal of Coal Geology, Volume 194, Pages 33-44.
Liu, C., P. Liu, G.P. McGovern, J. Horita (2019) Molecular and Intramolecular Isotope Geochemistry of Natural Gases: Woodford Shale in the Arkoma Basin, Oklahoma. GCA, in press
Martini AM, Walter LM, Budai JM, Ku TCW, Kaiser CJ, Schoell M (1998) Genetic and temporal relations between formation waters and biogenic methane: Upper Devonian Antrim Shale, Michigan Basin, USA. Geochim Cosmochim Acta 62:1699-1720.
Martini AM, Walter LM, Ku TCW, Budai JM, McIntosh JC, Schoell M (2003) Microbial production and modification of gases in sedimentary basins: A geochemical case study from a Devonian shale gas play, Michigan basin. AAPG Bull 87:1355-1375.
McIntosh JC, Walter LM, Martini AM (2002) Pleistocene recharge to midcontinent basins: Effects on salinity structure and microbial gas generation. Geochim Cosmochim Acta 66:1681-1700.
McKavney, R. (2018) Geochemical Characteristics of Unconventional Gas Resources in the U.K. and the Applications for Gas Tracing. PhD Thesis, 267 p.
Molofsky, L.F., J.A. Connor , A.S. Wylie, T. Wagner, and S.K. Farhat (2013) Evaluation of Methane Sources in Groundwater in Northeastern Pennsylvania. Groundwater, v. 51, pp. 333–349.
Nicot, J-P., P. Mickler, T. Larson, M.C. Castro, R. Darvari, K. Uhlman, and R. Costley, 2017. Methane Occurrences in Aquifers Overlying the Barnett Shale Play with a Focus on Parker County, Texas. Groundwater. doi: 10.1111/gwat.12508
Norville, G. (2014) Isotope Geochemistry of Natural Gas from the Horn River Basin: Understanding Gas Origin, Storage and Transport in an Unconventional Shale Play. PhD thesis, University of Alberta, 208 p.
Nuttall, B.C., T. M. Parris, G. Beck, D.C. Willette, M. Mastalerz, and J. Crockett (2015) Oil Production From Low-Maturity Organic-Rich Shale: An Example from the Devonian New Albany Shale in the Illinois Basin, Breckinridge County, Kentucky. Search and Discovery Article #51196.
Osborn SG, McIntosh JC (2010) Chemical and isotopic tracers of the contribution of microbial gas in Devonian organic-rich shales and reservoir sandstones, northern Appalachian Basin. Appl Geochem 25:456-471.
Piasecki, A., A. Sessions, M. Lawson, A.A. Ferreira, E.V. Santos Neto, G.S. Ellis, M.D. Lewan, J.M. Eiler (2018) Position-specific 13C distributions within propane from experiments and natural gas samples, Geochimica et Cosmochimica Acta, Volume 220, Pages 110-124.
Reese, S. O., Neboga, V. V., Pelepko, Seth, and others, 2014, Groundwater and petroleum resources of Sullivan County, Pennsylvania: Pennsylvania Geological Survey, 4th ser., Water Resource Report 71, 99 p., 6 pls., 27 p. appendix.
Rice, D.D., G.E. Claypool (1981) Generation, accumulation, and resource potential of biogenic gas. AAPG Publication, p. 5-25.
Rodriguez, N.D. and R.P. Philp (2010) Geochemical characterization of gases from the Mississippian Barnett Shale, Fort Worth Basin, Texas. AAPG Bulletin, v. 94, no. 11, pp. 1641-1656.
Salehi, I. (2010) New Albany Shale Gas Project 07122-16 RPSEA Final Report.
Schlegel ME, McIntosh JC, Bates BL, Kirk MF, Martini AM (2011) Comparison of fluid geochemistry and microbiology of multiple organic-rich reservoirs in the Illinois Basin, USA: Evidence for controls on methanogenesis and microbial transport. Geochim Cosmochim Acta 75:1903-1919.
Schoell M (2011) Carbon and hydrogen isotope systematics in thermogenic natural gases from the USA, Europe and China: West meets east. AAPG Hedberg Research Conference, Beijing, China. Available at: http://www.searchanddiscovery.com/abstracts/pdf/2011/hedberg-beijing/abstracts/ndx_schoell.pdf
Schoell, M. and J. LeFever (2011) Carbon and Hydrogen Isotope Systematics in Gases from Horizontal Bakken Shale Wells, Search and Discovery Article #110149.
Schulz, H-M., S. Biermann, W. van Berk, M. Krüger, N. Straaten, A. Bechtel, R. Wirth, V. Lüders, N. H. Schovsbo, and S. Crabtree (2015) From shale oil to biogenic shale gas: Retracing organic–inorganic interactions in the Alum Shale (Furongian–Lower Ordovician) in southern Sweden. AAPG Bulletin, v. 99, no. 5 (May 2015), pp. 927–956.
Shuai, Y., Douglas, P.M.J., Zhang, S., Stolper, D.A., Ellis, G.S., Lawson, M., Lewan, M.D., Formolo, M., Mi, J., He, K., Hu, G., Eiler, J.M. (2018) Equilibrium and non-equilibrium controls on the abundances of clumped isotopologues of methane during thermogenic formation in laboratory experiments: Implications for the chemistry of pyrolysis and the origins of natural gases, Geochimica et Cosmochi…
Stolper, D.A., M. Lawson, C. L. Davis, A. A. Ferreira, E. V. Santos Neto, G. S. Ellis, M. D. Lewan, A. M. Martini, Y. Tang, M. Schoell, A. L. Sessions, J. M. Eiler (2014) Formation temperatures of thermogenic and biogenic methane. Science, v. 344, p. 1500-1503.
Stolper DA, AM Martini, M Clog, PM Douglas, SS Shusta, DL Valentine, AL Sessions, JM Eiler (2015). Distinguishing and understanding thermogenic and biogenic sources of methane using multiply substituted isotopologues. Geochimica et Cosmochimica Acta, 161, p. 219-247.
Tilley, B. and K. Muehlenbachs (2013) Isotope reversals and universal stages and trends of gas maturation in sealed, self-contained petroleum systems. Chemical Geology 339 (2013) 194–204.
Tilley B, McLellan S, Hiebert S, Quartero B, Veilleux B, Muehlenbachs K (2011) Gas isotope reversals in fractured gas reservoirs of the western Canadian Foothills: Mature shale gases in disguise. AAPG Bull 95:1399–1422.
USGS (2009) Energy Geochemistry Database. Available at: http://energy.usgs.gov/GeochemistryGeophysics/GeochemistryLaboratories/GeochemistryLaboratories-GeochemistryDatabase.aspx.
Wei, X., T. Guo, and R. Liu (2016) Geochemical features and genesis of shale gas in the Jiaoshiba block of Fuling Shale gas field, Chongqing, China. Journal of Natural Gas Geoscience, v. 1, pp. 361-371.
Wei, G.Q., Z.Y. Xie, J.R. Song, et al. (2015) Features and origin of natural gas in the Sinian-Cambrian of central Sichuan paleo-uplift, Sichuan Basin, SW China. Pet. Explor. Dev., 42 (6) (2015), pp. 702-711
Wu, W., Shi, X., Liu, J., Li, D., Xie, J., Zhao, S., Ji, C., Hu, Y. and Guo, Y. (2017) Accumulation conditions and exploration potential of Wufeng-Longmaxi Formations shale gas in Wuxi area, Northeastern Sichuan Basin, China. Journal of Natural Gas Geoscience, 2(4), pp.263-271.
Yang, R., S. He, Q. Hu, D. Hu, J. Yi (2017) Geochemical characteristics and origin of natural gas from Wufeng-Longmaxi shales of the Fuling gas field, Sichuan Basin (China). International Journal of Coal Geology, Volume 171, Pages 1-11.
Zhang, M., Q. Tang, C. Cao, Z. Lv, T. Zhang, D. Zhang, Z. Li, L. Du (2018) Molecular and carbon isotopic variation in 3.5 years shale gas production from Longmaxi Formation in Sichuan Basin, China, Marine and Petroleum Geology, v. 89, pp. 27-37.
Zhao, H., W. Liu, and X. Wang (2018) The Openness Degree Study of the Jiaoshiba Shale Gas, Sichuan Basin, China–Potential Factor Responsible for Reversed Isotope Series. ACTA GEOLOGICA SINICA (English Edition), Vol. 92 No. 6 pp.2457–2459.
Zumberge, J., K. Ferworn, S. Brown (2012) Isotopic reversal (‘rollover’) in shale gases produced from the Mississippian Barnett and Fayetteville formations, Marine and Petroleum Geology, Volume 31, Issue 1, Pages 43-52.
Zumberge, J.E., J.B. Curtis, J.D. Reed, S.W. Brown (2016) Migration Happens: Geochemical Evidence for Movement of Hydrocarbons in Unconventional Petroleum Systems. Unconventional Resources Technology Conference (URTeC) 2461914.
Abrams, M.A., D. Thomas (2020) Geochemical evaluation of oil and gas samples from the Upper Devonian and Mississippian reservoirs Southern Anadarko Basin Oklahoma and its implication for the Woodford Shale unconventional play. Marine and Petroleum Geology, in press.
COGCC (Colorado Oil and Gas Conservation Commission), “COGIS” database. Available at: https://cogcc.state.co.us/data2.html#/downloads
